# Supplementary material for: Characterizing brain dynamics during ketamine-induced dissociation and subsequent interactions with propofol using human intracranial neurophysiology
Source: Nat Commun. 2023 Mar 29;14:1748. doi: 10.1038/s41467-023-37463-3 (PMC10060225; doi:10.1038/s41467-023-37463-3)
Supplement: Supplementary file 6 — Source Data [file 41467_2023_37463_MOESM6_ESM.zip]

Archive with 18 entries (15 files):
- Source Data/
- Source Data/Figure1.xlsx
- __MACOSX/
- __MACOSX/Source Data/
- __MACOSX/Source Data/._Figure1.xlsx
- Source Data/.DS_Store
- __MACOSX/Source Data/._.DS_Store
- Source Data/Supplementary Figure8.xlsx
- __MACOSX/Source Data/._Supplementary Figure8.xlsx
- Source Data/Figure4.xlsx
- __MACOSX/Source Data/._Figure4.xlsx
- Source Data/Supplementary Figure7.xlsx
- __MACOSX/Source Data/._Supplementary Figure7.xlsx
- Source Data/Figure2.xlsx
- __MACOSX/Source Data/._Figure2.xlsx
- Source Data/Figure3.xlsx
- __MACOSX/Source Data/._Figure3.xlsx
- __MACOSX/._Source Data
