# Supplementary material for: Characterizing brain dynamics during ketamine-induced dissociation and subsequent interactions with propofol using human intracranial neurophysiology
Source: Nat Commun. 2023 Mar 29;14:1748. doi: 10.1038/s41467-023-37463-3 (PMC10060225; doi:10.1038/s41467-023-37463-3)
Supplement: Supplementary file 6 — Source Data [file 41467_2023_37463_MOESM6_ESM.zip › Source Data/Figure1.xlsx]

## Sheet: inferior_frontal
baseline	ketamine	propofol	frequency
13.0982	12.3344	20.5247	0
12.0158	11.0598	19.4887	0.488281
12.4186	11.5091	19.8734	0.976562
11.8727	10.7618	19.2479	1.46484
9.84897	8.57391	16.9151	1.95312
7.95354	6.96477	15.1317	2.44141
6.44842	5.82556	13.2054	2.92969
5.27326	4.78096	11.1299	3.41797
4.16682	4.05367	9.89468	3.90625
3.11953	3.32009	8.74684	4.39453
2.31319	2.88582	7.92748	4.88281
1.66369	2.35727	7.12089	5.37109
1.23945	1.88453	6.41914	5.85938
0.826385	1.23559	5.90591	6.34766
0.538769	0.923333	5.38202	6.83594
0.270789	0.493511	5.16859	7.32422
0.00430178	0.109517	5.18984	7.8125
-0.291303	-0.202472	5.22211	8.30078
-0.612169	-0.492993	5.38083	8.78906
-0.85728	-0.975852	5.68004	9.27734
-1.07725	-1.40997	5.9563	9.76562
-1.01325	-1.71538	6.4093	10.2539
-0.851924	-1.92739	7.09912	10.7422
-0.695845	-2.37334	7.72296	11.2305
-0.630099	-2.41408	8.25514	11.7188
-0.427311	-2.2454	8.89598	12.207
-0.243667	-2.13277	9.37694	12.6953
-0.259333	-2.01344	9.73436	13.1836
-0.238374	-1.60809	10.2194	13.6719
-0.245904	-1.68047	10.6127	14.1602
-0.252863	-1.50428	10.9643	14.6484
-0.321621	-1.40847	11.1572	15.1367
-0.479728	-1.3554	11.2001	15.625
-0.605719	-1.40995	11.0237	16.1133
-0.750397	-1.40471	10.7815	16.6016
-0.92092	-1.28181	10.514	17.0898
-1.03349	-1.33556	10.1919	17.5781
-1.1254	-1.41319	9.98937	18.0664
-1.26889	-1.2519	9.6499	18.5547
-1.39804	-1.19837	9.39414	19.043
-1.47038	-1.32535	8.91838	19.5312
-1.50613	-1.39349	8.36649	20.0195
-1.64742	-1.29859	7.78926	20.5078
-1.72749	-1.43932	7.18402	20.9961
-1.63757	-1.62243	6.44179	21.4844
-1.58252	-1.66617	5.8577	21.9727
-1.57287	-1.48774	5.36115	22.4609
-1.47968	-1.39873	4.85999	22.9492
-1.60498	-1.4451	4.34916	23.4375
-1.66614	-1.29225	3.99201	23.9258
-1.76922	-1.23853	3.61427	24.4141
-1.95272	-1.37612	3.18416	24.9023
-2.22247	-1.58293	2.88292	25.3906
-2.41006	-1.6976	2.61665	25.8789
-2.60703	-1.85325	2.27954	26.3672
-2.93994	-1.7319	1.9006	26.8555
-3.28488	-1.63041	1.595	27.3438
-3.47341	-1.42844	1.17978	27.832
-3.69804	-1.47686	0.724174	28.3203
-3.94287	-1.51746	0.32208	28.8086
-4.29529	-1.73695	0.0457055	29.2969
-4.34221	-2.08879	-0.233437	29.7852
-4.54972	-2.36326	-0.596267	30.2734
-4.87471	-2.64907	-0.826519	30.7617
-5.14205	-2.98554	-1.01277	31.25
-5.40583	-3.25975	-1.27307	31.7383
-5.71532	-3.54906	-1.36661	32.2266
-6.18462	-3.84286	-1.63944	32.7148
-6.43288	-4.46268	-1.6724	33.2031
-6.71077	-4.77887	-1.99699	33.6914
-7.00162	-5.13097	-2.32836	34.1797
-7.14854	-5.58009	-2.61888	34.668
-7.3031	-5.72588	-3.02596	35.1562
-7.61498	-5.88281	-3.65998	35.6445
-7.89288	-5.83695	-4.13919	36.1328
-8.12748	-6.1791	-4.58864	36.6211
-8.33609	-6.30801	-4.88104	37.1094
-8.58666	-6.46413	-5.36735	37.5977
-8.78255	-6.75752	-5.54765	38.0859
-8.9544	-7.18758	-5.59334	38.5742
-9.18865	-7.44726	-5.6948	39.0625
-9.53938	-7.67554	-6.03405	39.5508
-9.74828	-8.00764	-6.35147	40.0391
-9.91603	-8.3172	-6.66992	40.5273
-10.2144	-8.41888	-7.21934	41.0156
-10.4048	-8.66928	-7.75988	41.5039
-10.6325	-8.89253	-7.99578	41.9922
-10.8453	-9.02346	-8.31201	42.4805
-11.0179	-9.094	-8.6279	42.9688
-11.1182	-9.3446	-8.82082	43.457
-11.2519	-9.37613	-9.08703	43.9453
-11.227	-9.35983	-9.32588	44.4336
-11.3414	-9.50601	-9.5221	44.9219
-11.5533	-9.74749	-9.66687	45.4102
-11.7475	-9.87747	-9.91851	45.8984
-11.8176	-10.0725	-10.16	46.3867
-12.0634	-10.2708	-10.3459	46.875
-12.1979	-10.2029	-10.5715	47.3633
-12.2487	-10.3945	-10.6867	47.8516
-12.3001	-10.4813	-10.8484	48.3398
-12.352	-10.5326	-11.088	48.8281
-12.3314	-10.5233	-11.3788	49.3164
-12.476	-10.753	-11.6421	49.8047
-12.6419	-10.8539	-11.892	50.293
-12.774	-10.7205	-12.1364	50.7812
-12.8667	-10.6271	-12.1592	51.2695
-13.0259	-10.687	-12.273	51.7578
-13.0409	-10.7904	-12.3642	52.2461
-13.0271	-10.8284	-12.385	52.7344
-13.115	-10.9317	-12.3933	53.2227
-13.2139	-11.1267	-12.5006	53.7109
-13.2316	-11.253	-12.5735	54.1992
-13.3407	-11.2507	-12.806	54.6875
-13.4223	-11.1707	-13.0752	55.1758
-13.23	-11.3383	-13.3969	55.6641
-13.2068	-11.1799	-13.5392	56.1523
-12.4945	-10.285	-13.4501	56.6406
-1.50743	0.61324	-2.08176	57.1289
3.179	5.6311	3.0049	57.6172
3.38511	5.86469	3.22737	58.1055
3.53559	6.06926	3.34667	58.5938
3.51678	6.05502	3.3125	59.082
3.33084	5.85868	3.0655	59.5703
-5.41394	-1.5842	-6.6984	60.0586
-9.90869	-5.62986	-11.2673	60.5469
-16.0035	-12.5506	-17.5658	61.0352
-16.435	-13.6302	-17.1165	61.5234
-16.1366	-13.5533	-16.5114	62.0117
-15.7547	-13.3547	-15.9102	62.5
-15.2796	-13.238	-15.4296	62.9883
-15.0338	-13.2343	-15.4089	63.4766
-15.157	-13.2452	-15.4894	63.9648
-15.2422	-13.3468	-15.6707	64.4531
-15.3863	-13.4315	-15.8515	64.9414
-15.6882	-13.3999	-15.9152	65.4297
-15.8162	-13.3836	-16.1114	65.918
-15.7521	-13.4765	-16.1536	66.4062
-15.667	-13.5423	-16.0288	66.8945
-15.728	-13.4135	-16.1149	67.3828
-15.6781	-13.5918	-16.2486	67.8711
-15.7489	-13.733	-16.3126	68.3594
-15.8254	-14.0161	-16.5527	68.8477
-15.9906	-14.098	-16.7108	69.3359
-15.989	-14.2877	-16.8484	69.8242
-16.0269	-14.1066	-16.9172	70.3125
-16.0677	-14.1409	-16.9662	70.8008
-16.1634	-14.146	-17.0333	71.2891
-16.3284	-14.3402	-17.1233	71.7773
-16.5447	-14.5425	-17.1583	72.2656
-16.6703	-14.6661	-17.3381	72.7539
-16.8855	-14.9545	-17.5199	73.2422
-17.0754	-15.1582	-17.8224	73.7305
-17.1253	-15.1362	-18.0048	74.2188
-17.1088	-15.0411	-18.2177	74.707
-17.242	-15.4557	-18.3234	75.1953
-17.2117	-15.3677	-18.3133	75.6836
-17.1677	-15.1926	-18.2013	76.1719
-17.2294	-15.3144	-18.2363	76.6602
-17.4053	-15.5456	-18.1636	77.1484
-17.4875	-15.6733	-18.1449	77.6367
-17.5342	-15.9701	-18.1757	78.125
-17.6957	-16.2294	-18.2353	78.6133
-17.8105	-16.4928	-18.3663	79.1016
-17.8524	-16.3536	-18.4288	79.5898
-17.8719	-16.3766	-18.6661	80.0781
-17.8435	-16.509	-18.8428	80.5664
-17.966	-16.6543	-18.9661	81.0547
-17.9068	-16.6808	-18.9606	81.543
-17.9882	-16.8358	-19.0822	82.0312
-18.0432	-16.7711	-19.1283	82.5195
-18.218	-16.7056	-19.1776	83.0078
-18.221	-16.5751	-19.3686	83.4961
-18.3405	-16.5083	-19.5672	83.9844
-18.5088	-16.5191	-19.4259	84.4727
-18.6111	-16.7166	-19.4408	84.9609
-18.6477	-16.8443	-19.3831	85.4492
-18.6748	-16.9888	-19.53	85.9375
-18.6867	-17.1402	-19.6445	86.4258
-18.6624	-17.3119	-19.8928	86.9141
-18.6411	-17.2574	-19.8841	87.4023
-18.6012	-17.2474	-19.8645	87.8906
-18.5872	-17.3048	-19.821	88.3789
-18.5899	-17.1803	-19.9248	88.8672
-18.6322	-17.1286	-20.1545	89.3555
-18.6869	-17.2066	-20.2706	89.8438
-18.9288	-17.2878	-20.4305	90.332
-19.0341	-17.5478	-20.5573	90.8203
-19.1862	-17.6538	-20.7197	91.3086
-19.2613	-17.8058	-20.8827	91.7969
-19.1868	-17.9434	-20.8044	92.2852
-19.0788	-17.9373	-20.7219	92.7734
-18.9988	-17.8944	-20.6245	93.2617
-19.0831	-17.8197	-20.5582	93.75
-19.2531	-17.8574	-20.7207	94.2383
-19.4059	-17.9149	-20.7105	94.7266
-19.5733	-17.9968	-20.7926	95.2148
-19.7539	-18.3309	-20.8794	95.7031
-19.7976	-18.5417	-20.8364	96.1914
-19.7203	-18.3886	-20.9942	96.6797
-19.8648	-18.341	-21.3012	97.168
-19.8342	-18.3217	-21.3008	97.6562
-19.8074	-18.2473	-21.2301	98.1445
-19.864	-18.266	-21.1792	98.6328
-19.8747	-18.6343	-21.1914	99.1211
-19.8891	-18.7047	-21.3209	99.6094
-20.065	-18.7636	-21.5812	100.098
-20.1517	-18.8742	-21.8105	100.586
-20.356	-18.6734	-21.8989	101.074
-20.4427	-18.6697	-21.8788	101.562
-20.4169	-18.8485	-21.7788	102.051
-20.3925	-18.8778	-21.843	102.539
-20.3114	-18.855	-22.042	103.027
-20.2994	-19.031	-22.1687	103.516
-20.3937	-19.132	-22.3659	104.004
-20.4595	-19.0804	-22.4871	104.492
-20.5459	-19.1322	-22.5377	104.98
-20.6412	-19.2763	-22.6023	105.469
-20.6752	-19.2994	-22.6287	105.957
-20.6865	-19.2984	-22.5349	106.445
-20.779	-19.683	-22.3298	106.934
-20.8739	-19.9538	-22.2719	107.422
-20.9773	-20.2787	-22.179	107.91
-21.0306	-20.5794	-22.1407	108.398
-21.1022	-20.5895	-22.1947	108.887
-21.2752	-20.4637	-22.2983	109.375
-21.3439	-20.1465	-22.4129	109.863
-21.2304	-20.1227	-22.506	110.352
-21.2054	-19.9895	-22.5272	110.84
-21.2001	-20.0884	-22.4774	111.328
-21.0297	-20.1311	-22.5473	111.816
-21.0726	-20.2227	-22.6359	112.305
-21.3245	-20.2901	-22.8271	112.793
-21.4979	-20.4388	-23.0336	113.281
-21.6492	-20.3738	-23.23	113.77
-21.792	-20.6004	-23.2695	114.258
-21.855	-20.7762	-23.2442	114.746
-21.7524	-20.8487	-23.1616	115.234
-21.8447	-20.8175	-23.1558	115.723
-22.1019	-20.8541	-23.2843	116.211
-22.9447	-21.5528	-24.061	116.699
-24.5077	-22.5995	-25.5371	117.188
-26.887	-24.6706	-28.1966	117.676
-31.1929	-29.5364	-33.7359	118.164
-43.6679	-43.8671	-47.9073	118.652
-57.0494	-55.4571	-57.9665	119.141
-59.8114	-59.1953	-61.155	119.629
-54.1772	-54.2196	-57.0336	120.117
-37.115	-34.9955	-40.4421	120.605
-29.221	-28.3877	-30.5644	121.094
-26.0469	-25.4695	-27.1806	121.582
-24.0966	-23.7723	-25.4695	122.07
-23.0193	-22.6441	-24.5984	122.559
-22.5582	-22.17	-24.3864	123.047
-22.4704	-22.0383	-24.1284	123.535
-22.475	-21.9619	-24.0878	124.023
-22.5493	-21.9763	-24.0597	124.512
-22.51	-22.191	-23.9589	125
-22.4521	-22.137	-24.0084	125.488
-22.5756	-22.1872	-24.0796	125.977
-22.7081	-22.2125	-23.9766	126.465
-22.6718	-22.2022	-23.7731	126.953
-22.6565	-22.0344	-23.6539	127.441
-22.6858	-22.0954	-23.7259	127.93
-22.5817	-22.1495	-23.7712	128.418
-22.6954	-22.2767	-23.7043	128.906
-22.9668	-22.4259	-23.8161	129.395
-23.1149	-22.5801	-23.7823	129.883
-23.292	-22.67	-23.8953	130.371
-23.3749	-22.6469	-24.0356	130.859
-23.3476	-22.7111	-24.1123	131.348
-23.3934	-22.8279	-24.2911	131.836
-23.4494	-22.9016	-24.2614	132.324
-23.2836	-22.9868	-24.1671	132.812
-23.2132	-23.1698	-24.146	133.301
-23.2168	-23.1114	-24.2027	133.789
-23.289	-23.2651	-24.283	134.277
-23.4147	-23.4614	-24.4525	134.766
-23.6375	-23.4639	-24.436	135.254
-23.6534	-23.4278	-24.3931	135.742
-23.4261	-23.4149	-24.5581	136.23
-23.4074	-23.1772	-24.5985	136.719
-23.5031	-23.1681	-24.5041	137.207
-23.521	-23.2524	-24.5146	137.695
-23.6638	-23.2792	-24.4998	138.184
-23.8002	-23.4298	-24.5493	138.672
-23.7699	-23.5168	-24.6013	139.16
-23.6746	-23.6952	-24.6904	139.648
-23.675	-23.7919	-24.7692	140.137
-23.8337	-23.8792	-24.7114	140.625
-23.9093	-24.0807	-24.6793	141.113
-23.9924	-23.9328	-24.65	141.602
-24.0809	-23.9869	-24.6381	142.09
-24.1493	-23.9432	-24.8301	142.578
-24.1404	-23.9932	-24.8084	143.066
-24.1457	-24.1181	-24.9849	143.555
-24.2247	-24.3117	-25.1494	144.043
-24.2516	-24.4333	-25.2772	144.531
-24.3092	-24.4412	-25.2006	145.02
-24.3633	-24.4962	-24.982	145.508
-24.3343	-24.3605	-24.7928	145.996
-24.2878	-24.322	-24.8268	146.484
-24.2406	-24.3114	-24.9461	146.973
-24.2479	-24.1784	-25.078	147.461
-24.3057	-24.1528	-25.1357	147.949
-24.6227	-24.1162	-25.137	148.438
-24.7681	-24.2334	-25.1693	148.926
-24.8291	-24.3978	-25.2434	149.414
-24.9242	-24.5767	-25.0427	149.902
-24.9821	-24.5049	-24.9979	150.391
-24.9035	-24.5587	-25.0653	150.879
-24.9458	-24.6119	-24.966	151.367
-24.9403	-24.6217	-25.1866	151.855
-24.9287	-24.7366	-25.2004	152.344
-25.0162	-24.8858	-24.9896	152.832
-25.1908	-24.8803	-24.8733	153.32
-25.2109	-24.7435	-24.8433	153.809
-24.9797	-24.6592	-24.8992	154.297
-24.8504	-24.7828	-25.0518	154.785
-24.6987	-24.7624	-25.2429	155.273
-24.6659	-24.8697	-25.3069	155.762
-24.802	-25.0514	-25.3719	156.25
-24.9663	-25.1362	-25.528	156.738
-25	-25.1554	-25.4853	157.227
-25.063	-25.1808	-25.4425	157.715
-25.1584	-25.2254	-25.4941	158.203
-25.2536	-25.2191	-25.4284	158.691
-25.2785	-25.075	-25.5149	159.18
-25.4251	-25.0233	-25.4217	159.668
-25.3474	-24.8999	-25.4019	160.156
-25.312	-24.8607	-25.437	160.645
-25.2157	-25.0843	-25.2992	161.133
-25.1966	-25.2701	-25.2126	161.621
-25.0458	-25.4344	-25.2313	162.109
-25.0363	-25.5854	-25.2446	162.598
-24.9784	-25.5628	-25.5519	163.086
-24.9181	-25.3022	-25.6985	163.574
-24.905	-25.3348	-25.7757	164.062
-25.0196	-25.0985	-25.9077	164.551
-25.2169	-24.9309	-25.677	165.039
-25.3777	-25.0318	-25.479	165.527
-25.4778	-24.9487	-25.3844	166.016
-25.6305	-25.0065	-25.3699	166.504
-25.6839	-25.3594	-25.5133	166.992
-25.5475	-25.6077	-25.7637	167.48
-25.521	-25.7105	-25.852	167.969
-25.2793	-25.7167	-25.8867	168.457
-25.206	-25.9075	-25.7922	168.945
-25.3699	-25.8142	-25.747	169.434
-25.3159	-25.6315	-25.7512	169.922
-25.3743	-25.6333	-25.6323	170.41
-25.4812	-25.4908	-25.783	170.898
-25.4227	-25.3674	-25.8101	171.387
-25.5138	-25.4071	-25.703	171.875
-25.7586	-25.6873	-25.7099	172.363
-25.8494	-25.6413	-25.6762	172.852
-25.9585	-25.5236	-25.5435	173.34
-25.8545	-25.6612	-25.4406	173.828
-25.6077	-25.7254	-25.4463	174.316
-25.52	-25.846	-25.3724	174.805
-25.5191	-26.1301	-25.4201	175.293
-25.6594	-26.3173	-25.4701	175.781
-26.0671	-26.6547	-25.7655	176.27
-27.0052	-27.4556	-26.7658	176.758
-28.5507	-29.246	-28.4518	177.246
-31.1744	-31.9852	-31.2764	177.734
-36.4656	-37.778	-37.6103	178.223
-52.9154	-54.5453	-57.1849	178.711
-71.3272	-67.7923	-71.9741	179.199
-71.6312	-67.5503	-72.4591	179.688
-61.8856	-61.7058	-65.3951	180.176
-40.0089	-40.8314	-41.3756	180.664
-32.525	-33.3887	-32.6572	181.152
-29.5144	-29.9614	-29.3024	181.641
-27.8124	-28.2367	-27.5233	182.129
-26.7484	-27.0392	-26.6541	182.617
-26.3134	-26.4158	-26.2721	183.105
-26.2371	-25.9692	-26.0601	183.594
-26.2058	-25.7823	-25.9393	184.082
-26.1556	-25.6154	-25.765	184.57
-26.1954	-25.5096	-25.8397	185.059
-26.2712	-25.5677	-26.1183	185.547
-26.3123	-25.7448	-26.1611	186.035
-26.4108	-25.8934	-25.9578	186.523
-26.4339	-26.224	-25.9427	187.012
-26.4653	-26.3524	-25.7945	187.5
-26.4217	-26.4436	-25.8068	187.988
-26.4647	-26.4354	-25.7909	188.477
-26.3654	-26.4212	-25.9253	188.965
-26.2751	-26.4299	-25.8856	189.453
-26.2924	-26.6525	-25.9634	189.941
-26.2081	-26.879	-26.0768	190.43
-26.1692	-26.9307	-26.0681	190.918
-26.1212	-26.7213	-26.0793	191.406
-26.0478	-26.6209	-25.9056	191.895
-25.9892	-26.5021	-25.8004	192.383
-26.0806	-26.3184	-25.8746	192.871
-26.0966	-26.2649	-26.0783	193.359
-26.0868	-26.3453	-26.1734	193.848
-26.1153	-26.4256	-25.9966	194.336
-26.0458	-26.2453	-25.8161	194.824
-26.088	-26.3377	-25.964	195.312
-26.1893	-26.4129	-26.0635	195.801
-26.2882	-26.174	-26.2809	196.289
-26.3371	-26.306	-26.3177	196.777
-26.3742	-26.3116	-26.1759	197.266
-26.4607	-26.2456	-26.1919	197.754
-26.4689	-26.329	-26.2159	198.242
-26.4333	-26.4868	-26.1924	198.73
-26.3691	-26.5624	-26.2277	199.219
-26.3094	-26.7276	-26.1691	199.707
-26.3122	-26.9969	-26.064	200.195
-26.4762	-27.1245	-25.982	200.684
-26.7934	-26.9926	-26.0337	201.172
-26.9994	-27.139	-26.1406	201.66
-27.2045	-27.2218	-26.2059	202.148
-27.3525	-27.2669	-26.3385	202.637
-27.4288	-27.509	-26.4446	203.125
-27.5032	-27.5798	-26.6348	203.613
-27.8667	-27.803	-26.9381	204.102
-28.0037	-27.9207	-27.1885	204.59
-28.1086	-28.1151	-27.4084	205.078
-28.2045	-28.2902	-27.7263	205.566
-28.1877	-28.4544	-27.8338	206.055
-28.2868	-28.5791	-28.1327	206.543
-28.4602	-28.8439	-28.3379	207.031
-28.7973	-29.1482	-28.6987	207.52
-29.1184	-29.2818	-28.9753	208.008
-29.5249	-29.5344	-29.3257	208.496
-29.921	-29.8353	-29.6029	208.984
-30.199	-30.3014	-29.9148	209.473
-30.6789	-30.9169	-30.3037	209.961
-30.9237	-31.4646	-30.6367	210.449
-31.3571	-31.8802	-31.2354	210.938
-31.9978	-32.1048	-31.8103	211.426
-32.5101	-32.5067	-32.3846	211.914
-33.0553	-32.9845	-32.829	212.402
-33.7003	-33.7913	-33.0995	212.891
-34.3015	-34.4327	-33.6671	213.379
-34.8738	-34.9008	-34.4492	213.867
-35.5419	-35.2905	-34.968	214.355
-35.9062	-35.7436	-35.7156	214.844
-36.3997	-36.3864	-36.3696	215.332
-36.9687	-37.3363	-36.9141	215.82
-37.611	-37.6132	-37.4001	216.309
-38.3637	-38.2441	-38.0968	216.797
-38.8018	-38.8211	-38.8175	217.285
-39.5206	-39.6423	-39.5628	217.773
-40.3058	-40.4013	-39.984	218.262
-41.1276	-40.921	-40.439	218.75
-41.9166	-41.5367	-41.0611	219.238
-42.5711	-42.6249	-41.824	219.727
-43.0081	-43.283	-42.355	220.215
-43.5655	-43.8962	-42.9035	220.703
-43.9741	-44.249	-43.5666	221.191
-44.7098	-44.9414	-44.4106	221.68
-45.3116	-45.3824	-45.0072	222.168
-46.2012	-45.8054	-45.5667	222.656
-46.8922	-46.3535	-46.3224	223.145
-47.4122	-47.1199	-47.1188	223.633
-47.9202	-48.1827	-47.9881	224.121
-48.5426	-48.6926	-48.451	224.609
-49.4093	-49.3288	-49.3035	225.098
-49.9282	-49.7158	-49.8697	225.586
-50.4973	-50.5905	-50.2721	226.074
-50.9743	-51.3789	-51.0036	226.562
-51.6252	-52.3324	-51.9879	227.051
-52.4091	-52.7558	-52.6944	227.539
-53.2665	-52.8592	-52.894	228.027
-53.8211	-53.408	-53.1469	228.516
-54.2422	-54.4058	-53.7253	229.004
-54.8191	-55.4502	-54.924	229.492
-55.4261	-56.2052	-55.9384	229.98
-56.1065	-56.8512	-55.7806	230.469
-56.8485	-57.3613	-55.7617	230.957
-57.6719	-57.7166	-56.1901	231.445
-58.3279	-58.3057	-57.1882	231.934
-58.7265	-58.7311	-57.8036	232.422
-59.0491	-59.1708	-58.507	232.91
-59.6496	-59.5357	-59.2892	233.398
-60.4042	-60.3456	-59.5981	233.887
-60.783	-61.0649	-59.8178	234.375
-61.2612	-61.9622	-60.9601	234.863
-61.5432	-62.4532	-61.8265	235.352
-62.2434	-63.0808	-61.7623	235.84
-63.068	-63.0224	-61.6448	236.328
-63.665	-63.42	-62.2398	236.816
-64.459	-63.9522	-63.1017	237.305
-65.1099	-64.303	-64.1178	237.793
-65.4558	-64.9399	-64.7349	238.281
-65.9949	-65.1989	-64.9235	238.77
-66.1643	-65.4888	-65.2805	239.258
-66.5351	-66.1112	-65.8716	239.746
-67.333	-67.0136	-66.4695	240.234
-68.0236	-67.7051	-66.9308	240.723
-68.4114	-68.2831	-67.3666	241.211
-68.6597	-69.1112	-67.2416	241.699
-68.8851	-69.2761	-67.7431	242.188
-69.817	-69.7427	-68.8728	242.676
-70.0401	-70.562	-69.4707	243.164
-70.3896	-70.614	-69.5581	243.652
-70.9532	-70.9839	-69.8638	244.141
-71.5323	-71.8098	-70.142	244.629
-71.8255	-72.0563	-70.4746	245.117
-71.7195	-72.4043	-71.0608	245.605
-72.6228	-72.3073	-71.304	246.094
-73.0932	-73.1027	-70.9608	246.582
-73.5719	-73.4659	-70.9402	247.07
-73.6473	-73.2676	-71.6882	247.559
-73.5255	-73.2801	-72.1588	248.047
-73.6175	-73.6277	-72.1338	248.535
-73.6893	-73.8599	-71.5457	249.023
-76.8078	-76.38	-74.6762	249.512
-3227.04	-3227.04	-3227.04	250

## Sheet: middle_temporal
baseline	ketamine	propofol	frequency
17.7697	16.1362	27.8209	0
16.9071	15.2462	26.5333	0.488281
17.3782	15.7755	26.7492	0.976562
17.0036	15.4393	25.9202	1.46484
15.3597	13.7533	23.0096	1.95312
13.805	12.6085	19.6019	2.44141
12.5658	12.059	16.8516	2.92969
11.7287	11.62	15.1634	3.41797
11.0138	11.1614	14.0518	3.90625
10.2682	10.7843	12.9459	4.39453
9.59916	10.2405	12.5804	4.88281
9.09963	9.47382	12.3735	5.37109
8.79648	8.48559	12.6149	5.85938
8.2907	7.76917	12.8809	6.34766
8.07935	7.05725	13.3367	6.83594
8.44642	6.58363	13.5983	7.32422
8.93957	6.26998	13.6671	7.8125
9.71322	6.41851	13.7958	8.30078
10.5475	6.77227	13.7398	8.78906
11.3438	7.17302	13.5997	9.27734
12.0368	7.8048	13.3209	9.76562
12.3686	8.2882	13.258	10.2539
12.4879	8.77613	13.0728	10.7422
12.3471	9.03453	12.7678	11.2305
12.1336	9.11696	12.5268	11.7188
11.5223	8.92794	12.3482	12.207
10.8906	8.59912	12.0445	12.6953
10.2762	8.2991	11.6634	13.1836
9.40152	7.51341	11.376	13.6719
8.46525	6.91939	10.9936	14.1602
7.4126	6.05987	10.6068	14.6484
6.46699	5.5098	10.3388	15.1367
5.54438	4.83111	9.92942	15.625
4.82063	4.10433	9.72465	16.1133
4.28922	3.61746	9.47124	16.6016
3.91449	3.07459	9.15361	17.0898
3.67508	2.72375	8.7951	17.5781
3.31665	2.26736	8.45696	18.0664
3.17136	1.99722	8.08002	18.5547
3.00938	1.64377	7.57941	19.043
2.9017	1.26978	7.242	19.5312
2.61469	0.986645	6.87222	20.0195
2.31943	0.908158	6.56595	20.5078
2.14109	0.558644	6.25527	20.9961
1.81191	0.385669	5.96697	21.4844
1.37352	0.243685	5.64333	21.9727
0.995322	0.0895969	5.19188	22.4609
0.894513	-0.292696	4.80608	22.9492
0.685826	-0.378035	4.29959	23.4375
0.509664	-0.542809	3.82876	23.9258
0.195519	-0.741595	3.33258	24.4141
-0.112017	-0.952318	2.95231	24.9023
-0.387672	-1.12821	2.6147	25.3906
-0.673331	-1.54656	2.17589	25.8789
-1.10055	-1.87939	1.69665	26.3672
-1.47708	-2.04354	1.25992	26.8555
-1.75743	-2.58982	0.819704	27.3438
-2.1281	-2.96049	0.308634	27.832
-2.57065	-3.05828	-0.0798763	28.3203
-2.84919	-3.27546	-0.416973	28.8086
-3.06082	-3.70228	-0.842787	29.2969
-3.27537	-3.77801	-1.13421	29.7852
-3.59219	-3.69058	-1.42914	30.2734
-3.76127	-3.83602	-1.6943	30.7617
-3.91268	-3.98065	-1.92604	31.25
-4.18953	-4.03645	-2.24711	31.7383
-4.43561	-4.2745	-2.42027	32.2266
-4.67787	-4.35055	-2.56906	32.7148
-5.01812	-4.47802	-2.52248	33.2031
-5.27349	-4.53905	-2.688	33.6914
-5.51176	-4.78034	-3.04236	34.1797
-5.64912	-4.87675	-3.37235	34.668
-5.77645	-5.19234	-3.86748	35.1562
-5.80325	-5.54368	-4.37352	35.6445
-6.04848	-5.76772	-4.74074	36.1328
-6.10686	-5.93902	-4.84752	36.6211
-6.13301	-5.96741	-4.94296	37.1094
-6.16116	-5.91718	-5.02	37.5977
-6.31074	-6.10984	-5.06686	38.0859
-6.20566	-6.17869	-5.23739	38.5742
-6.29587	-6.18974	-5.58999	39.0625
-6.50663	-6.25369	-5.88937	39.5508
-6.72715	-6.60335	-6.0543	40.0391
-6.86974	-6.79457	-6.19838	40.5273
-7.10189	-6.71219	-6.18093	41.0156
-7.33665	-6.87041	-6.39967	41.5039
-7.25807	-6.96396	-6.6575	41.9922
-7.37367	-6.98904	-6.89779	42.4805
-7.49357	-7.04646	-7.20836	42.9688
-7.56536	-7.26864	-7.3632	43.457
-7.66467	-7.40373	-7.52189	43.9453
-7.92053	-7.58809	-7.61863	44.4336
-7.89638	-7.63966	-7.64681	44.9219
-7.94682	-7.64552	-7.66061	45.4102
-8.04401	-7.66294	-7.71043	45.8984
-8.24451	-7.6576	-7.70159	46.3867
-8.33521	-7.66773	-7.83398	46.875
-8.43394	-7.93082	-7.93561	47.3633
-8.67637	-7.99753	-8.13061	47.8516
-8.82602	-8.04815	-8.27594	48.3398
-8.77793	-8.24468	-8.38742	48.8281
-8.86168	-8.26054	-8.51969	49.3164
-9.10145	-8.26776	-8.63112	49.8047
-9.15946	-8.27138	-8.70763	50.293
-9.26875	-8.30514	-8.92784	50.7812
-9.43185	-8.2768	-8.98819	51.2695
-9.36293	-8.51734	-9.10267	51.7578
-9.34756	-8.56738	-9.24585	52.2461
-9.41247	-8.50702	-9.48757	52.7344
-9.41553	-8.50963	-9.63595	53.2227
-9.51538	-8.616	-9.90859	53.7109
-9.74118	-8.68227	-10.1847	54.1992
-9.83948	-8.60848	-10.2834	54.6875
-9.87084	-8.89274	-10.1726	55.1758
-9.84228	-8.99036	-10.2126	55.6641
-9.75232	-8.73742	-10.3407	56.1523
-9.46097	-7.73612	-10.5686	56.6406
1.47754	3.73863	0.267323	57.1289
6.12213	8.4852	6.12779	57.6172
6.31436	8.72185	6.34361	58.1055
6.43062	8.95845	6.45619	58.5938
6.40877	8.93499	6.4148	59.082
6.21438	8.75521	6.13127	59.5703
-3.69629	0.603621	-4.24327	60.0586
-8.3387	-2.31788	-9.05112	60.5469
-14.2889	-10.9685	-15.5754	61.0352
-13.904	-12.2571	-14.9401	61.5234
-12.9446	-12.2046	-14.0204	62.0117
-11.9486	-11.5084	-13.0431	62.5
-11.1195	-10.9614	-12.4259	62.9883
-10.9574	-10.8794	-12.2751	63.4766
-10.9988	-10.6917	-12.2416	63.9648
-11.1477	-10.6086	-12.3236	64.4531
-11.4481	-10.9281	-12.4252	64.9414
-11.7555	-11.217	-12.6196	65.4297
-11.9806	-11.1865	-12.73	65.918
-12.0204	-11.3049	-12.959	66.4062
-12.2007	-11.2922	-12.9913	66.8945
-12.3323	-11.2512	-12.9039	67.3828
-12.3664	-11.4752	-12.9776	67.8711
-12.4799	-11.6863	-12.9923	68.3594
-12.5337	-11.8924	-12.9575	68.8477
-12.4957	-12.0255	-13.065	69.3359
-12.4985	-12.3004	-13.1251	69.8242
-12.487	-12.3756	-13.1463	70.3125
-12.4052	-12.3956	-13.2551	70.8008
-12.5339	-12.4281	-13.4119	71.2891
-12.6931	-12.3882	-13.4004	71.7773
-12.798	-12.3728	-13.4912	72.2656
-13.0052	-12.2414	-13.7055	72.7539
-13.1394	-12.2588	-13.837	73.2422
-13.2513	-12.2405	-13.9739	73.7305
-13.3872	-12.451	-14.1509	74.2188
-13.5738	-12.5823	-14.2741	74.707
-13.5814	-12.8027	-14.4463	75.1953
-13.4924	-13.1057	-14.6805	75.6836
-13.5453	-13.3298	-14.751	76.1719
-13.5956	-13.5382	-14.7357	76.6602
-13.6101	-13.5606	-14.7526	77.1484
-13.6954	-13.6913	-14.7574	77.6367
-13.8503	-13.8479	-14.9081	78.125
-13.9223	-14.0137	-15.0567	78.6133
-13.9372	-13.8045	-15.1732	79.1016
-14.0444	-13.8985	-15.3326	79.5898
-14.2271	-13.9557	-15.3145	80.0781
-14.2998	-13.9891	-15.3677	80.5664
-14.3215	-14.1465	-15.3844	81.0547
-14.343	-14.3209	-15.3354	81.543
-14.4259	-14.2358	-15.323	82.0312
-14.5602	-14.3378	-15.2865	82.5195
-14.7263	-14.3786	-15.4002	83.0078
-14.9108	-14.3981	-15.5499	83.4961
-15.1307	-14.3861	-15.7176	83.9844
-15.1192	-14.5949	-15.912	84.4727
-15.2269	-14.8368	-16.1665	84.9609
-15.2978	-14.9114	-16.3387	85.4492
-15.2768	-14.9613	-16.3418	85.9375
-15.3181	-15.1083	-16.2773	86.4258
-15.3795	-15.0238	-16.246	86.9141
-15.3045	-14.9715	-16.3645	87.4023
-15.3365	-14.9784	-16.4624	87.8906
-15.4501	-15.0319	-16.5195	88.3789
-15.5926	-14.996	-16.4509	88.8672
-15.6586	-14.9866	-16.3917	89.3555
-15.895	-15.1313	-16.5894	89.8438
-15.9781	-15.0588	-16.8032	90.332
-15.922	-15.0787	-16.8963	90.8203
-15.8292	-15.1807	-16.8341	91.3086
-15.9532	-15.2494	-16.8513	91.7969
-15.9455	-15.3449	-16.9154	92.2852
-16.0294	-15.6069	-17.1189	92.7734
-15.9528	-15.9667	-17.4028	93.2617
-15.9729	-16.0437	-17.5371	93.75
-16.0275	-15.9504	-17.6007	94.2383
-16.1046	-15.8398	-17.7145	94.7266
-16.2253	-15.7659	-17.5896	95.2148
-16.4778	-15.6428	-17.6209	95.7031
-16.5322	-15.8339	-17.7525	96.1914
-16.4992	-16.1608	-17.7301	96.6797
-16.4495	-16.1659	-17.7995	97.168
-16.4327	-16.2955	-17.7	97.6562
-16.4989	-16.503	-17.6409	98.1445
-16.4967	-16.3696	-17.872	98.6328
-16.6611	-16.39	-17.8645	99.1211
-16.7527	-16.4513	-17.9817	99.6094
-16.7595	-16.5564	-18.0533	100.098
-16.9225	-16.6196	-17.9969	100.586
-17.2418	-16.6711	-17.9926	101.074
-17.458	-16.6386	-18.0806	101.562
-17.722	-16.761	-18.1756	102.051
-17.7719	-16.8106	-18.2049	102.539
-17.5528	-16.8605	-18.2816	103.027
-17.3251	-17.0073	-18.413	103.516
-17.1986	-17.1133	-18.472	104.004
-17.2149	-17.1302	-18.5704	104.492
-17.4093	-17.1622	-18.5048	104.98
-17.5606	-17.185	-18.3385	105.469
-17.7069	-17.0828	-18.2223	105.957
-17.641	-17.0603	-18.4227	106.445
-17.6714	-17.2259	-18.591	106.934
-17.6633	-17.2621	-18.6554	107.422
-17.7733	-17.5696	-18.913	107.91
-17.9602	-17.9843	-18.9392	108.398
-18.092	-18.3174	-18.9188	108.887
-18.1136	-18.379	-19.154	109.375
-18.1552	-18.4559	-19.1948	109.863
-18.1053	-18.2784	-19.2004	110.352
-18.2892	-18.0425	-19.3595	110.84
-18.3939	-17.8412	-19.3041	111.328
-18.5749	-17.6853	-19.4252	111.816
-18.6475	-17.7921	-19.3884	112.305
-18.5898	-17.8772	-19.2634	112.793
-18.5265	-17.9655	-19.1744	113.281
-18.4652	-18.3079	-19.2718	113.77
-18.4671	-18.3269	-19.5057	114.258
-18.6238	-18.1072	-19.7322	114.746
-18.6807	-18.1564	-19.8802	115.234
-18.7767	-18.1768	-19.9851	115.723
-19.1082	-18.5917	-20.1301	116.211
-19.9221	-19.5082	-20.9028	116.699
-21.3081	-21.3107	-22.4101	117.188
-23.6109	-23.6091	-24.8786	117.676
-28.5304	-28.142	-31.218	118.164
-42.2041	-41.041	-46.8995	118.652
-53.9837	-53.5082	-54.3719	119.141
-57.404	-56.3583	-57.8525	119.629
-51.612	-51.5353	-54.3176	120.117
-35.2986	-34.6118	-37.5388	120.605
-26.7086	-26.1831	-28.0943	121.094
-23.1661	-22.8523	-24.0562	121.582
-21.2791	-21.0471	-21.9202	122.07
-20.0209	-20.0281	-20.7622	122.559
-19.4651	-19.6498	-20.4737	123.047
-19.3295	-19.7518	-20.4431	123.535
-19.3482	-19.9189	-20.3661	124.023
-19.569	-19.943	-20.238	124.512
-19.6267	-20.0749	-20.1565	125
-19.7664	-20.0548	-20.2796	125.488
-19.9394	-19.931	-20.5899	125.977
-19.8519	-19.8045	-20.8153	126.465
-19.8794	-19.5972	-20.757	126.953
-19.8705	-19.4516	-20.8005	127.441
-19.8257	-19.6521	-20.795	127.93
-19.8706	-19.9242	-20.8298	128.418
-19.903	-20.0352	-20.9659	128.906
-19.9358	-20.0678	-20.9878	129.395
-20.0816	-20.106	-20.8945	129.883
-20.0971	-20.1538	-20.9513	130.371
-20.2023	-20.1054	-20.8765	130.859
-20.2852	-20.3645	-20.9582	131.348
-20.3358	-20.6473	-21.1518	131.836
-20.33	-20.9155	-21.2776	132.324
-20.4452	-20.826	-21.2905	132.812
-20.4796	-20.6257	-21.4563	133.301
-20.6226	-20.6662	-21.5614	133.789
-20.7985	-20.6136	-21.6744	134.277
-20.8063	-20.513	-21.7397	134.766
-20.8127	-20.7113	-21.6776	135.254
-20.8757	-20.571	-21.7207	135.742
-20.8076	-20.5877	-21.7687	136.23
-20.8831	-20.8029	-21.7132	136.719
-20.9301	-20.9136	-21.7551	137.207
-20.9885	-21.1425	-21.793	137.695
-21.0551	-21.3041	-21.79	138.184
-20.9837	-21.2422	-21.7954	138.672
-21.096	-21.2494	-21.7354	139.16
-21.0915	-21.3354	-21.8767	139.648
-21.1188	-21.2322	-21.9578	140.137
-21.1797	-21.167	-22.1571	140.625
-21.1282	-21.1701	-22.2551	141.113
-21.1099	-21.1404	-22.3358	141.602
-21.0877	-21.1486	-22.3525	142.09
-21.0652	-21.3514	-22.2506	142.578
-21.1889	-21.5272	-22.0063	143.066
-21.3134	-21.6458	-21.9433	143.555
-21.5438	-21.7871	-22.0777	144.043
-21.6762	-21.7274	-22.25	144.531
-21.6626	-21.7282	-22.5078	145.02
-21.7782	-21.994	-22.6086	145.508
-21.9615	-22.1148	-22.4672	145.996
-21.9755	-22.1691	-22.362	146.484
-22.0515	-22.0126	-22.3928	146.973
-21.9011	-21.8207	-22.6491	147.461
-21.7086	-21.6861	-22.8947	147.949
-21.6522	-21.7312	-22.727	148.438
-21.6087	-21.7013	-22.582	148.926
-21.599	-21.6711	-22.4755	149.414
-21.6569	-21.6071	-22.4856	149.902
-21.7547	-21.6018	-22.6331	150.391
-21.968	-21.7962	-22.8818	150.879
-22.1567	-21.9102	-23.0828	151.367
-22.2874	-21.8436	-23.0615	151.855
-22.3918	-21.6769	-23.0251	152.344
-22.543	-21.8166	-22.8181	152.832
-22.4906	-21.8673	-22.6889	153.32
-22.3284	-22.0273	-22.65	153.809
-22.3823	-22.4141	-22.7784	154.297
-22.2727	-22.2672	-22.9615	154.785
-22.1356	-22.2771	-23.0759	155.273
-22.1655	-22.3827	-23.0744	155.762
-22.1854	-22.4837	-23.134	156.25
-22.1243	-22.6859	-23.1228	156.738
-22.1627	-22.7349	-23.1879	157.227
-22.3214	-22.7246	-23.283	157.715
-22.3033	-22.6519	-23.1343	158.203
-22.3704	-22.6581	-23.0983	158.691
-22.4005	-22.7591	-23.249	159.18
-22.3973	-22.9112	-23.4034	159.668
-22.4857	-22.96	-23.5232	160.156
-22.5614	-22.8206	-23.5506	160.645
-22.6466	-22.7941	-23.4106	161.133
-22.7056	-22.5715	-23.3784	161.621
-22.7465	-22.4693	-23.5176	162.109
-22.8045	-22.708	-23.5346	162.598
-22.7574	-22.7163	-23.3383	163.086
-22.7421	-22.8206	-23.1762	163.574
-22.763	-22.7054	-23.1948	164.062
-22.7696	-22.6789	-23.2322	164.551
-22.9793	-22.4793	-23.4153	165.039
-23.2659	-22.5754	-23.4749	165.527
-23.3601	-22.9293	-23.511	166.016
-23.3725	-22.8811	-23.5021	166.504
-23.2906	-22.8864	-23.5533	166.992
-23.1231	-23.0061	-23.4532	167.48
-23.0027	-22.9141	-23.5418	167.969
-22.9583	-22.8639	-23.6725	168.457
-23.0008	-23.0726	-23.8345	168.945
-23.1969	-23.043	-23.7586	169.434
-23.3021	-23.3377	-23.8368	169.922
-23.4206	-23.4308	-23.8654	170.41
-23.3388	-23.3131	-23.7949	170.898
-23.1834	-23.2228	-23.8757	171.387
-23.2053	-22.9038	-23.7716	171.875
-23.12	-22.8011	-23.8161	172.363
-23.0457	-22.901	-23.9748	172.852
-23.234	-22.9565	-23.8552	173.34
-23.3271	-23.3231	-24.0237	173.828
-23.3015	-23.4467	-24.1063	174.316
-23.4129	-23.6161	-24.1566	174.805
-23.4737	-23.7572	-24.198	175.293
-23.5257	-23.6305	-24.0812	175.781
-23.7966	-23.8752	-24.3667	176.27
-24.7554	-24.7656	-25.3252	176.758
-26.3346	-26.4559	-27.1772	177.246
-29.1581	-29.2148	-30.4367	177.734
-35.6414	-35.8991	-38.2013	178.223
-55.5762	-53.8646	-57.7802	178.711
-70.623	-66.0868	-68.3022	179.199
-70.2323	-66.7814	-68.6043	179.688
-62.7524	-62.1473	-62.8734	180.176
-39.3631	-38.718	-42.1622	180.664
-30.6987	-30.8461	-32.0569	181.152
-27.2646	-27.5878	-27.9679	181.641
-25.3527	-25.6783	-25.9499	182.129
-24.2817	-24.4392	-24.8823	182.617
-23.7264	-23.8408	-24.6743	183.105
-23.5805	-23.7158	-24.6822	183.594
-23.6581	-23.7528	-24.623	184.082
-23.6221	-23.879	-24.5358	184.57
-23.863	-24.1638	-24.4465	185.059
-24.1302	-24.0334	-24.5797	185.547
-24.131	-23.7526	-24.4744	186.035
-24.2141	-23.5254	-24.5604	186.523
-24.2598	-23.5104	-24.6127	187.012
-24.267	-23.6601	-24.7085	187.5
-24.2102	-23.9297	-25.1504	187.988
-24.122	-24.0061	-25.1408	188.477
-24.126	-23.9751	-24.9906	188.965
-24.1336	-23.992	-24.9431	189.453
-24.2152	-23.7745	-24.7352	189.941
-24.3594	-23.6642	-24.9037	190.43
-24.3734	-23.6484	-24.98	190.918
-24.2748	-23.7528	-24.9911	191.406
-24.1775	-23.9612	-24.9239	191.895
-24.2276	-24.2761	-24.9284	192.383
-24.2756	-24.541	-24.9738	192.871
-24.3775	-24.5243	-24.923	193.359
-24.4288	-24.54	-24.9567	193.848
-24.3251	-24.2833	-24.94	194.336
-24.1656	-24.2739	-25.0978	194.824
-24.1437	-24.2563	-25.0408	195.312
-24.1334	-24.3041	-24.9465	195.801
-24.2943	-24.3063	-24.883	196.289
-24.5925	-24.3023	-24.7161	196.777
-24.5542	-24.3285	-24.6762	197.266
-24.5038	-24.3229	-24.6361	197.754
-24.4094	-24.429	-24.7812	198.242
-24.3445	-24.5913	-24.8922	198.73
-24.432	-24.5903	-24.9453	199.219
-24.5618	-24.7391	-25.0709	199.707
-24.6628	-24.7734	-25.0829	200.195
-24.8865	-24.7993	-25.2454	200.684
-25.1064	-24.8898	-25.4481	201.172
-25.2373	-24.9533	-25.5633	201.66
-25.2153	-25.0352	-25.7873	202.148
-25.2259	-25.0511	-25.6721	202.637
-25.2063	-25.1898	-25.5645	203.125
-25.2795	-25.0465	-25.6703	203.613
-25.6337	-25.0848	-25.8437	204.102
-25.903	-25.4682	-26.2064	204.59
-26.1288	-25.764	-26.5454	205.078
-26.3337	-26.0767	-26.7789	205.566
-26.4791	-26.4156	-27.12	206.055
-26.5443	-26.5125	-27.4775	206.543
-26.6754	-26.8911	-27.6835	207.031
-26.9729	-27.3079	-28.1566	207.52
-27.3002	-27.4094	-28.4721	208.008
-27.7054	-27.5474	-28.8477	208.496
-28.3135	-27.9076	-29.0392	208.984
-28.7725	-28.102	-29.1986	209.473
-29.2046	-28.3932	-29.5213	209.961
-29.7325	-28.9511	-29.9381	210.449
-30.1022	-29.487	-30.4647	210.938
-30.4479	-30.1203	-31.0581	211.426
-30.8622	-31.0072	-31.7236	211.914
-31.1391	-31.4337	-32.2116	212.402
-31.7176	-31.764	-32.615	212.891
-32.3533	-32.2398	-32.9722	213.379
-32.9561	-32.7272	-33.4524	213.867
-33.7149	-33.411	-33.946	214.355
-34.3619	-34.2158	-34.5707	214.844
-35.0337	-34.7537	-35.1111	215.332
-35.4548	-35.4433	-35.7552	215.82
-35.8807	-35.9612	-36.147	216.309
-36.415	-36.6098	-36.9452	216.797
-37.128	-37.2267	-37.6403	217.285
-37.9128	-37.8107	-38.2211	217.773
-38.6342	-38.7458	-38.8223	218.262
-39.4107	-39.2334	-39.742	218.75
-40.1208	-39.782	-40.4203	219.238
-40.5653	-40.1982	-40.9131	219.727
-41.1797	-40.8098	-41.4684	220.215
-41.8693	-41.2791	-42.181	220.703
-42.441	-41.9781	-43.0582	221.191
-43.1347	-42.692	-43.7117	221.68
-43.7353	-43.5176	-44.146	222.168
-44.4791	-44.4	-44.5934	222.656
-45.1696	-44.8271	-45.4218	223.145
-45.8105	-45.1644	-46.384	223.633
-46.2504	-46.08	-47.3922	224.121
-46.7372	-47.3749	-47.8788	224.609
-47.5304	-48.2571	-48.0601	225.098
-48.4645	-48.7888	-48.678	225.586
-49.3574	-48.9465	-49.4079	226.074
-50.1682	-49.3061	-49.7905	226.562
-50.8029	-49.9381	-50.6684	227.051
-51.1957	-50.6802	-50.9766	227.539
-51.739	-51.8061	-51.4737	228.027
-52.6306	-52.6749	-52.4176	228.516
-53.0031	-53.0804	-53.2294	229.004
-53.5044	-53.1076	-53.9377	229.492
-53.9978	-53.657	-54.6514	229.98
-54.5248	-54.5155	-55.3027	230.469
-55.2704	-55.3261	-55.8217	230.957
-55.9079	-56.1714	-56.2844	231.445
-56.7727	-56.5599	-56.8029	231.934
-57.1977	-57.3265	-56.8531	232.422
-57.3064	-57.8513	-57.1831	232.91
-57.8932	-58.2045	-58.0695	233.398
-58.5305	-58.5312	-58.7855	233.887
-59.3391	-59.2724	-59.6552	234.375
-60.2313	-60.1302	-59.6831	234.863
-60.6432	-60.5101	-60.662	235.352
-60.774	-61.0863	-60.9406	235.84
-61.6887	-61.7707	-61.5192	236.328
-62.0357	-61.9224	-61.8761	236.816
-62.3615	-62.611	-62.1857	237.305
-62.7398	-62.9592	-62.5352	237.793
-63.4119	-63.9974	-63.1484	238.281
-63.8947	-64.4789	-63.4236	238.77
-64.3488	-63.4826	-64.1009	239.258
-64.6733	-63.715	-64.2226	239.746
-65.3626	-65.1415	-64.7106	240.234
-65.9031	-66.2797	-65.1699	240.723
-66.5847	-67.0656	-65.5655	241.211
-67.3601	-66.9941	-66.337	241.699
-67.8136	-67.4749	-66.7059	242.188
-68.2237	-67.5626	-66.5199	242.676
-68.3122	-68.2857	-67.0665	243.164
-69.1747	-68.984	-67.3732	243.652
-69.8751	-69.4536	-67.4709	244.141
-69.9391	-70.0053	-67.3931	244.629
-70.5888	-70.1269	-67.7165	245.117
-70.6627	-70.3507	-68.1588	245.605
-70.9542	-70.6988	-68.1525	246.094
-71.0871	-71.4582	-68.2108	246.582
-71.1376	-71.2451	-68.2753	247.07
-71.2448	-71.9464	-68.5217	247.559
-71.4405	-71.6493	-68.3934	248.047
-71.428	-71.6088	-68.5553	248.535
-71.563	-71.9745	-68.8035	249.023
-74.3962	-75.1668	-71.5531	249.512
-3227.04	-3227.04	-3228.29	250

## Sheet: occipital
baseline	ketamine	propofol	frequency
4.49043	4.55594	12.5255	0
3.97745	3.60046	10.9939	0.488281
4.81415	4.1849	11.3348	0.976562
5.01714	3.77693	10.2701	1.46484
4.94936	2.68682	7.5294	1.95312
5.08457	1.90534	5.6113	2.44141
5.00914	1.6386	4.23597	2.92969
4.89365	1.41889	3.008	3.41797
4.72851	1.07934	2.20155	3.90625
4.34749	0.722149	1.48143	4.39453
3.62608	0.597353	0.778069	4.88281
3.58384	0.388713	0.342088	5.37109
4.1523	0.105858	-0.0858768	5.85938
4.92177	0.580855	-0.442375	6.34766
6.054	1.27138	-0.924541	6.83594
7.27734	2.75464	-1.34356	7.32422
8.50068	4.50811	-1.70835	7.8125
9.2637	5.54835	-2.11531	8.30078
9.64105	6.30775	-2.61005	8.78906
9.7645	6.63252	-2.91921	9.27734
9.53579	6.61228	-3.14396	9.76562
8.98444	5.97865	-3.30999	10.2539
8.07168	4.99668	-3.40986	10.7422
7.17241	3.59994	-3.38911	11.2305
6.15187	2.32555	-3.20036	11.7188
5.17195	0.937115	-3.08315	12.207
4.20019	-0.54586	-3.07498	12.6953
3.43038	-1.58504	-3.26903	13.1836
2.76238	-2.438	-3.64098	13.6719
2.17143	-3.00613	-4.25038	14.1602
1.71118	-3.52163	-4.90213	14.6484
1.19738	-3.88673	-5.38172	15.1367
0.526979	-4.22358	-5.87254	15.625
-0.137201	-4.75525	-6.18976	16.1133
-0.819187	-5.24634	-6.24943	16.6016
-1.50258	-5.8737	-6.35715	17.0898
-2.15221	-6.40677	-6.6016	17.5781
-2.89595	-6.76118	-6.65196	18.0664
-3.41664	-7.12582	-6.76106	18.5547
-4.11562	-7.25477	-6.96579	19.043
-4.55078	-7.57181	-7.28088	19.5312
-5.03015	-7.80585	-7.42327	20.0195
-5.38414	-8.46086	-7.64407	20.5078
-5.72592	-8.90521	-7.7025	20.9961
-6.12389	-9.67679	-7.81404	21.4844
-6.63893	-10.1868	-7.88384	21.9727
-7.20999	-10.7595	-7.90758	22.4609
-7.61361	-11.2403	-7.96408	22.9492
-8.14853	-11.9698	-8.01037	23.4375
-8.5535	-12.3338	-8.10588	23.9258
-8.91098	-12.5503	-8.33602	24.4141
-9.40176	-12.9021	-8.58932	24.9023
-9.81649	-13.2861	-8.92466	25.3906
-10.3443	-13.408	-9.29896	25.8789
-10.9766	-13.4698	-9.65805	26.3672
-11.32	-13.7367	-9.85922	26.8555
-11.4919	-13.811	-9.9283	27.3438
-11.72	-13.8471	-10.1241	27.832
-11.9826	-14.1685	-10.2302	28.3203
-12.1635	-14.6128	-10.3539	28.8086
-12.4115	-14.9009	-10.6539	29.2969
-12.8061	-15.2343	-10.9946	29.7852
-13.1612	-15.5885	-11.2481	30.2734
-13.5827	-15.696	-11.5497	30.7617
-13.8983	-15.6581	-11.945	31.25
-14.1742	-15.8205	-12.1998	31.7383
-14.5115	-15.8659	-12.4023	32.2266
-14.8513	-16.0205	-12.653	32.7148
-15.0412	-16.2045	-13.0258	33.2031
-15.3467	-16.4458	-13.1613	33.6914
-15.6684	-16.5406	-13.3315	34.1797
-15.8807	-16.6596	-13.5802	34.668
-16.0996	-16.4985	-13.736	35.1562
-16.3469	-16.6058	-13.6802	35.6445
-16.4881	-16.8015	-13.7329	36.1328
-16.6413	-16.8776	-13.8992	36.6211
-16.8038	-16.9657	-14.0367	37.1094
-16.8137	-17.2792	-14.4017	37.5977
-16.9855	-17.5963	-14.8895	38.0859
-17.2118	-17.8136	-15.2772	38.5742
-17.4525	-18.075	-15.5617	39.0625
-17.7039	-18.2288	-15.8454	39.5508
-18.0217	-18.3673	-15.9636	40.0391
-18.2481	-18.4687	-15.987	40.5273
-18.2865	-18.4812	-15.9121	41.0156
-18.403	-18.4988	-16.0241	41.5039
-18.5059	-18.4345	-16.2125	41.9922
-18.4389	-18.495	-16.2526	42.4805
-18.4597	-18.4557	-16.4895	42.9688
-18.6227	-18.4801	-16.8693	43.457
-18.806	-18.7382	-17.0319	43.9453
-18.8926	-19.0443	-17.1805	44.4336
-19.0482	-19.1366	-17.4048	44.9219
-19.2622	-19.4008	-17.5746	45.4102
-19.5272	-19.514	-17.6432	45.8984
-19.6704	-19.5199	-17.6799	46.3867
-19.8643	-19.6884	-17.8129	46.875
-19.9792	-19.8791	-17.9847	47.3633
-19.9565	-19.8154	-18.1057	47.8516
-20.0552	-19.7707	-18.2559	48.3398
-20.2152	-19.6527	-18.5569	48.8281
-20.3148	-19.6188	-18.7139	49.3164
-20.4691	-19.5857	-18.8974	49.8047
-20.6718	-19.7878	-19.0688	50.293
-20.7857	-19.9386	-19.3154	50.7812
-20.88	-20.112	-19.4462	51.2695
-20.9575	-20.149	-19.548	51.7578
-21.0573	-20.3094	-19.5332	52.2461
-21.0438	-20.3525	-19.7109	52.7344
-21.1823	-20.4534	-19.841	53.2227
-21.2145	-20.5227	-19.9476	53.7109
-21.317	-20.4999	-20.1818	54.1992
-21.3658	-20.372	-20.2206	54.6875
-21.3215	-19.9728	-20.2411	55.1758
-21.4028	-19.4801	-20.2192	55.6641
-21.3935	-18.1364	-20.0065	56.1523
-20.5084	-14.5271	-18.7968	56.6406
-7.01767	-1.46159	-6.18558	57.1289
-2.24352	3.68782	-1.27864	57.6172
-1.9922	3.92054	-1.04846	58.1055
-1.77625	4.08242	-0.910365	58.5938
-1.7959	4.06942	-0.933372	59.082
-2.03869	3.89451	-1.1292	59.5703
-10.3549	-4.48967	-10.0811	60.0586
-13.7682	-9.03644	-14.7462	60.5469
-21.4023	-16.2139	-21.7717	61.0352
-22.1476	-18.1823	-22.1442	61.5234
-22.2902	-18.9095	-22.2751	62.0117
-22.5803	-20.0086	-22.391	62.5
-22.8728	-21.6771	-22.5175	62.9883
-22.9212	-22.2262	-22.3705	63.4766
-22.9741	-22.0844	-22.2313	63.9648
-22.9502	-22.0448	-22.0797	64.4531
-22.9897	-22.0395	-22.0299	64.9414
-23.054	-22.0437	-22.1035	65.4297
-23.0245	-22.0359	-22.2188	65.918
-23.1511	-22.2863	-22.265	66.4062
-23.2937	-22.3717	-22.4173	66.8945
-23.3873	-22.5545	-22.4615	67.3828
-23.5239	-22.7884	-22.5639	67.8711
-23.5162	-22.7887	-22.5743	68.3594
-23.5071	-22.7836	-22.7516	68.8477
-23.7351	-22.9866	-22.9229	69.3359
-23.9215	-23.0836	-23.161	69.8242
-24.0511	-23.2279	-23.3415	70.3125
-24.0303	-23.3529	-23.4386	70.8008
-24.1677	-23.197	-23.5506	71.2891
-24.0746	-23.1141	-23.5476	71.7773
-24.0703	-23.3448	-23.6218	72.2656
-24.121	-23.521	-23.8899	72.7539
-24.1507	-23.7336	-23.9404	73.2422
-24.1612	-24.1659	-23.8775	73.7305
-24.1669	-24.1907	-23.8149	74.2188
-24.1528	-24.1674	-23.8673	74.707
-24.1187	-24.2822	-23.8758	75.1953
-24.0745	-24.2894	-24.033	75.6836
-24.1638	-24.35	-24.2839	76.1719
-24.3621	-24.5142	-24.3798	76.6602
-24.476	-24.5297	-24.3533	77.1484
-24.6818	-24.387	-24.3166	77.6367
-24.8247	-24.3327	-24.278	78.125
-24.7434	-24.4567	-24.1703	78.6133
-24.6146	-24.5753	-24.212	79.1016
-24.5146	-24.5482	-24.3653	79.5898
-24.3899	-24.4817	-24.4893	80.0781
-24.3836	-24.4543	-24.4498	80.5664
-24.5212	-24.4644	-24.2995	81.0547
-24.6551	-24.3943	-24.2555	81.543
-24.7737	-24.4081	-24.1169	82.0312
-24.8352	-24.6548	-24.1088	82.5195
-24.8533	-24.5128	-24.2662	83.0078
-24.8477	-24.4729	-24.4495	83.4961
-24.8271	-24.6428	-24.6188	83.9844
-24.8463	-24.6814	-24.7436	84.4727
-24.9142	-24.6644	-24.8742	84.9609
-24.9338	-24.7144	-24.9446	85.4492
-25.0516	-24.7419	-25.0314	85.9375
-25.1104	-24.7812	-25.2709	86.4258
-25.05	-24.896	-25.3201	86.9141
-25.0792	-24.937	-25.2109	87.4023
-25.1227	-24.9674	-25.1085	87.8906
-25.0463	-25.1668	-25.0853	88.3789
-25.095	-25.137	-25.0171	88.8672
-25.2456	-25.1449	-25.137	89.3555
-25.303	-25.0698	-25.2449	89.8438
-25.2922	-24.9701	-25.309	90.332
-25.2573	-24.7118	-25.1427	90.8203
-25.2624	-24.7614	-25.2159	91.3086
-25.0816	-25.0294	-25.272	91.7969
-25.101	-25.0613	-25.2573	92.2852
-25.2354	-25.1354	-25.424	92.7734
-25.2272	-25.439	-25.5547	93.2617
-25.2882	-25.2605	-25.548	93.75
-25.3048	-25.0891	-25.4803	94.2383
-25.2582	-25.1634	-25.5881	94.7266
-25.2564	-25.1529	-25.4399	95.2148
-25.2671	-25.1852	-25.3777	95.7031
-25.3338	-25.1296	-25.3849	96.1914
-25.332	-25.1197	-25.4284	96.6797
-25.3272	-25.1255	-25.4801	97.168
-25.2423	-25.1593	-25.6401	97.6562
-25.1255	-25.1717	-25.7718	98.1445
-25.2425	-25.223	-25.9262	98.6328
-25.242	-25.4918	-25.9572	99.1211
-25.3704	-25.6883	-26.0124	99.6094
-25.4958	-25.7283	-25.8534	100.098
-25.4839	-25.9765	-25.9054	100.586
-25.4187	-26.0926	-25.8646	101.074
-25.4683	-25.9783	-25.8001	101.562
-25.4873	-25.9863	-25.9842	102.051
-25.5116	-25.8749	-26.0875	102.539
-25.5426	-25.7298	-26.0543	103.027
-25.6017	-25.5945	-25.9799	103.516
-25.6383	-25.6734	-26.0052	104.004
-25.7278	-25.6541	-25.9253	104.492
-25.876	-25.6514	-25.9725	104.98
-25.9022	-25.9064	-25.982	105.469
-25.9446	-26.0392	-26.0041	105.957
-25.9301	-25.9086	-25.9005	106.445
-25.8346	-25.866	-25.8383	106.934
-25.6855	-25.796	-25.8848	107.422
-25.8086	-25.5239	-26.0374	107.91
-25.8461	-25.4237	-26.0641	108.398
-25.7906	-25.4775	-26.2528	108.887
-26.0062	-25.4167	-26.2201	109.375
-25.9838	-25.4002	-26.1415	109.863
-25.9176	-25.521	-26.2379	110.352
-25.9398	-25.5261	-26.3207	110.84
-25.8985	-25.5937	-26.3461	111.328
-25.8512	-25.7859	-26.4305	111.816
-25.8406	-25.9583	-26.4782	112.305
-25.8444	-25.8978	-26.4801	112.793
-25.854	-25.8228	-26.4325	113.281
-25.825	-25.723	-26.4894	113.77
-25.532	-25.6303	-26.4257	114.258
-25.353	-25.5906	-26.3071	114.746
-25.3045	-25.7176	-26.3361	115.234
-25.3974	-25.8632	-26.3566	115.723
-25.7358	-26.3377	-26.5805	116.211
-26.8367	-27.1873	-27.4405	116.699
-28.3346	-28.8252	-28.8057	117.188
-30.8217	-31.4875	-31.1329	117.676
-35.7041	-36.035	-35.7733	118.164
-49.971	-48.9119	-49.8909	118.652
-60.5264	-60.6575	-61.0209	119.141
-63.7383	-63.1358	-64.1992	119.629
-58.4746	-57.9933	-59.1686	120.117
-41.6285	-41.0546	-41.5804	120.605
-32.9582	-32.4648	-33.3397	121.094
-29.327	-29.2471	-29.9815	121.582
-27.3262	-27.5015	-28.0809	122.07
-26.196	-26.4352	-26.9698	122.559
-25.7159	-25.8393	-26.3963	123.047
-25.7518	-25.6894	-26.2858	123.535
-25.9376	-25.8222	-26.32	124.023
-25.9513	-25.751	-26.3328	124.512
-25.9594	-25.792	-26.4014	125
-25.859	-25.6272	-26.4687	125.488
-25.6895	-25.6984	-26.4547	125.977
-25.6875	-25.71	-26.4468	126.465
-25.7618	-25.6876	-26.5067	126.953
-25.9388	-25.8994	-26.625	127.441
-25.9959	-26.0825	-26.8084	127.93
-26.1328	-26.0177	-26.9265	128.418
-26.1435	-26.2024	-26.9649	128.906
-26.1189	-26.1691	-26.8561	129.395
-26.2492	-26.2349	-26.72	129.883
-26.3402	-26.2867	-26.5732	130.371
-26.4797	-26.3113	-26.6631	130.859
-26.5435	-26.1864	-26.7102	131.348
-26.6198	-26.1188	-26.8021	131.836
-26.5746	-26.1427	-26.8093	132.324
-26.574	-26.2326	-26.6618	132.812
-26.4955	-26.217	-26.6774	133.301
-26.5561	-26.5058	-26.7658	133.789
-26.5607	-26.5721	-26.7941	134.277
-26.4927	-26.6288	-26.8507	134.766
-26.432	-26.5378	-26.8471	135.254
-26.4443	-26.6743	-26.817	135.742
-26.4028	-26.6761	-26.8462	136.23
-26.4032	-26.5023	-26.9199	136.719
-26.4694	-26.3944	-27.1249	137.207
-26.3895	-26.307	-27.2261	137.695
-26.3004	-26.0831	-27.1813	138.184
-26.2052	-26.0597	-27.2444	138.672
-26.3012	-26.3007	-27.315	139.16
-26.3363	-26.4545	-27.2437	139.648
-26.3869	-26.6649	-27.2565	140.137
-26.4776	-26.7771	-27.2868	140.625
-26.3815	-26.7909	-27.3047	141.113
-26.3217	-26.7436	-27.3087	141.602
-26.2632	-26.6824	-27.4899	142.09
-26.1281	-26.663	-27.4823	142.578
-26.1528	-26.5492	-27.4498	143.066
-26.2535	-26.4577	-27.4568	143.555
-26.455	-26.4846	-27.2677	144.043
-26.6325	-26.4743	-27.1502	144.531
-26.7826	-26.5212	-27.1481	145.02
-26.7809	-26.4634	-27.0045	145.508
-26.6892	-26.5714	-27.2242	145.996
-26.5947	-26.6291	-27.3923	146.484
-26.6031	-26.6021	-27.4166	146.973
-26.6447	-26.7894	-27.3875	147.461
-26.6312	-26.9717	-27.2526	147.949
-26.52	-26.8828	-27.1237	148.438
-26.3977	-26.8082	-27.1681	148.926
-26.3973	-26.8162	-27.2072	149.414
-26.5257	-26.6246	-27.2991	149.902
-26.5787	-26.568	-27.4165	150.391
-26.7955	-26.5808	-27.2426	150.879
-26.858	-26.5423	-27.123	151.367
-26.7881	-26.6766	-27.1497	151.855
-26.6875	-26.8511	-27.0746	152.344
-26.637	-26.6567	-27.1945	152.832
-26.5697	-26.7246	-27.2438	153.32
-26.457	-26.6065	-27.1938	153.809
-26.5983	-26.5011	-27.1476	154.297
-26.5772	-26.4238	-27.3136	154.785
-26.5711	-26.499	-27.4625	155.273
-26.6316	-26.4466	-27.6524	155.762
-26.7443	-26.3078	-27.7504	156.25
-26.8586	-26.272	-27.6405	156.738
-26.8948	-26.4004	-27.4274	157.227
-26.8253	-26.3519	-27.2419	157.715
-26.7156	-26.2255	-27.2515	158.203
-26.636	-26.1088	-27.4394	158.691
-26.5602	-26.1063	-27.5066	159.18
-26.5927	-26.1143	-27.5819	159.668
-26.6131	-26.1513	-27.4949	160.156
-26.5525	-26.3348	-27.3157	160.645
-26.4344	-26.6509	-27.2171	161.133
-26.244	-26.6726	-27.3179	161.621
-26.188	-26.8249	-27.1494	162.109
-26.2141	-26.9737	-27.1695	162.598
-26.1442	-26.7578	-27.2308	163.086
-26.2315	-26.5233	-27.1518	163.574
-26.3973	-26.5622	-27.2848	164.062
-26.6036	-26.5752	-27.3132	164.551
-26.5767	-26.5522	-27.3623	165.039
-26.6762	-26.5129	-27.3058	165.527
-26.6627	-26.5615	-27.0887	166.016
-26.4979	-26.4015	-27.181	166.504
-26.5205	-26.3312	-27.0895	166.992
-26.5486	-26.516	-26.9741	167.48
-26.5261	-26.783	-27.0057	167.969
-26.6174	-26.6566	-27.0652	168.457
-26.7446	-26.6675	-27.2326	168.945
-26.782	-26.7414	-27.485	169.434
-26.9109	-26.5854	-27.6416	169.922
-26.8541	-26.6252	-27.8273	170.41
-26.771	-26.7186	-27.6445	170.898
-26.7501	-26.7703	-27.4956	171.387
-26.7729	-26.7289	-27.4575	171.875
-26.8643	-26.7572	-27.4667	172.363
-26.9117	-26.5584	-27.4563	172.852
-26.9498	-26.2626	-27.4939	173.34
-26.9627	-26.1519	-27.4394	173.828
-26.8322	-26.3594	-27.2658	174.316
-26.7321	-26.5255	-27.1175	174.805
-26.7477	-26.7713	-27.0345	175.293
-26.7672	-26.9715	-27.1237	175.781
-27.0831	-27.0652	-27.4673	176.27
-28.0521	-27.7573	-28.4296	176.758
-29.6435	-29.248	-30.1994	177.246
-32.3422	-31.703	-32.9788	177.734
-38.3815	-37.176	-38.8417	178.223
-55.1365	-53.9351	-54.7163	178.711
-72.0927	-67.6119	-74.422	179.199
-72.5931	-67.7761	-74.8331	179.688
-62.8759	-62.0301	-64.3428	180.176
-41.3548	-40.8246	-41.5533	180.664
-33.5855	-33.1148	-33.7978	181.152
-30.2105	-30.0245	-30.8744	181.641
-28.4951	-28.2971	-29.1776	182.129
-27.3038	-27.3262	-28.2018	182.617
-26.8981	-26.908	-27.7291	183.105
-26.9068	-26.886	-27.5946	183.594
-26.8632	-26.7684	-27.465	184.082
-26.9016	-26.8716	-27.2927	184.57
-26.8422	-26.9201	-27.261	185.059
-26.7097	-26.8762	-27.2508	185.547
-26.7965	-26.9786	-27.2532	186.035
-26.6787	-27.0341	-27.2862	186.523
-26.7643	-26.8736	-27.3396	187.012
-26.9119	-26.7979	-27.3181	187.5
-26.864	-26.7354	-27.3375	187.988
-26.989	-26.5357	-27.2554	188.477
-27.0625	-26.6237	-27.2633	188.965
-26.9702	-26.8263	-27.2656	189.453
-27.0156	-27.0031	-27.1396	189.941
-26.9183	-27.2933	-27.1357	190.43
-26.8565	-27.6405	-27.3311	190.918
-27.0137	-27.3727	-27.3615	191.406
-26.8938	-27.2151	-27.5409	191.895
-26.8717	-27.3452	-27.5803	192.383
-26.9442	-27.1195	-27.4346	192.871
-26.9198	-27.0739	-27.3855	193.359
-26.9424	-26.8532	-27.4367	193.848
-27.0044	-26.7173	-27.4842	194.336
-26.9017	-26.578	-27.5791	194.824
-26.8586	-26.6318	-27.6509	195.312
-26.896	-26.7604	-27.5646	195.801
-26.9539	-26.9537	-27.5683	196.289
-26.9955	-26.8084	-27.5592	196.777
-27.0413	-26.6726	-27.5626	197.266
-27.0316	-26.5661	-27.5899	197.754
-27.0062	-26.4989	-27.6182	198.242
-27.0953	-26.5926	-27.5846	198.73
-27.0933	-26.7446	-27.495	199.219
-27.1254	-26.8673	-27.5373	199.707
-27.1575	-26.929	-27.5252	200.195
-27.1378	-27.0056	-27.5477	200.684
-27.1691	-27.035	-27.6584	201.172
-27.1381	-26.993	-27.7883	201.66
-27.2041	-27.1104	-27.949	202.148
-27.294	-27.2696	-27.9099	202.637
-27.4034	-27.5904	-28.129	203.125
-27.5147	-27.9046	-28.235	203.613
-27.735	-28.2321	-28.312	204.102
-27.9916	-28.2697	-28.49	204.59
-28.0706	-28.4006	-28.6339	205.078
-28.1272	-28.5478	-28.706	205.566
-28.1392	-28.7709	-29.0579	206.055
-28.3295	-29.0392	-29.4966	206.543
-28.7452	-29.407	-29.9054	207.031
-29.26	-29.78	-30.1842	207.52
-29.6854	-29.9865	-30.3764	208.008
-30.0999	-30.1623	-30.664	208.496
-30.3123	-30.4347	-30.9864	208.984
-30.6372	-30.6687	-31.3521	209.473
-31.2198	-31.0422	-31.8414	209.961
-31.5837	-31.6155	-32.1181	210.449
-32.0491	-32.103	-32.5979	210.938
-32.3584	-32.3325	-33.2386	211.426
-32.7999	-32.7119	-33.7913	211.914
-33.2776	-33.1662	-34.3328	212.402
-33.803	-33.8618	-34.7594	212.891
-34.3265	-34.437	-35.1322	213.379
-34.6058	-35.0507	-35.5411	213.867
-35.0996	-35.5774	-36.2089	214.355
-35.7182	-36.0796	-37.0102	214.844
-36.4437	-36.5528	-37.6918	215.332
-37.215	-37.2809	-38.1852	215.82
-37.9215	-37.7275	-38.6534	216.309
-38.4933	-38.3053	-39.07	216.797
-38.9302	-38.99	-39.6302	217.285
-39.568	-39.5021	-40.3616	217.773
-40.3008	-40.2373	-40.9933	218.262
-41.0127	-41.0445	-41.5723	218.75
-41.7031	-41.8911	-42.1665	219.238
-42.1021	-42.5264	-42.6936	219.727
-42.6244	-43.0069	-43.36	220.215
-43.1742	-43.4542	-43.9968	220.703
-43.8949	-44.0459	-44.6105	221.191
-44.5757	-44.709	-45.2895	221.68
-45.2815	-45.4925	-45.8801	222.168
-46.0736	-46.4125	-46.2463	222.656
-46.6974	-47.2926	-46.6772	223.145
-47.2791	-47.3828	-47.5202	223.633
-47.8169	-47.6498	-48.3419	224.121
-48.5547	-48	-49.057	224.609
-49.3386	-49.0475	-49.5637	225.098
-49.8667	-49.8217	-50.3633	225.586
-50.2307	-50.4975	-51.1167	226.074
-50.7406	-51.1873	-51.7914	226.562
-51.309	-51.7763	-52.3684	227.051
-52.1839	-52.5361	-53.0232	227.539
-52.8356	-53.1848	-53.6805	228.027
-53.7051	-54.0208	-54.2061	228.516
-54.4196	-54.2483	-54.7378	229.004
-55.164	-54.7962	-55.4897	229.492
-55.5865	-55.5334	-56.0736	229.98
-56.1887	-56.4292	-56.919	230.469
-56.929	-56.9436	-57.6897	230.957
-57.7301	-57.1496	-58.2722	231.445
-58.2133	-57.508	-58.887	231.934
-58.8371	-58.6883	-59.2112	232.422
-59.4635	-60.0145	-59.5567	232.91
-59.9432	-60.3241	-60.3296	233.398
-60.5908	-60.7481	-61.1502	233.887
-61.3077	-60.8617	-61.3815	234.375
-61.8185	-61.1066	-61.7739	234.863
-62.1969	-61.8047	-62.4185	235.352
-62.3815	-62.4753	-62.9164	235.84
-62.8011	-63.0543	-63.5132	236.328
-63.1508	-63.9013	-64.2899	236.816
-63.9749	-63.9067	-64.8952	237.305
-64.8391	-64.0489	-65.4736	237.793
-65.52	-64.8224	-66.0303	238.281
-65.9489	-65.2917	-66.4443	238.77
-66.1126	-65.5009	-66.8574	239.258
-66.5327	-65.8907	-66.9336	239.746
-67.4433	-66.806	-67.2857	240.234
-67.899	-67.8058	-68.0468	240.723
-68.4256	-68.9757	-68.689	241.211
-68.9908	-69.3365	-69.1416	241.699
-69.5011	-69.9133	-69.0964	242.188
-70.2376	-70.0889	-70.3483	242.676
-70.46	-70.3879	-70.8593	243.164
-70.8756	-70.4668	-71.3741	243.652
-71.1508	-71.1189	-71.6939	244.141
-71.5259	-72.0083	-72.2462	244.629
-72.1144	-72.4163	-71.9484	245.117
-72.5852	-72.383	-72.3841	245.605
-73.1657	-72.5124	-72.8637	246.094
-73.3078	-73.0169	-73.4847	246.582
-73.3395	-73.7156	-73.6528	247.07
-73.2986	-73.2277	-74.1254	247.559
-73.5785	-73.3841	-74.2917	248.047
-73.7187	-73.5049	-74.3372	248.535
-73.9594	-73.4574	-73.9652	249.023
-76.8904	-76.3527	-77.187	249.512
-3227.04	-3227.04	-3228.29	250
