# Supplementary material for: Characterizing brain dynamics during ketamine-induced dissociation and subsequent interactions with propofol using human intracranial neurophysiology
Source: Nat Commun. 2023 Mar 29;14:1748. doi: 10.1038/s41467-023-37463-3 (PMC10060225; doi:10.1038/s41467-023-37463-3)
Supplement: Supplementary file 6 — Source Data [file 41467_2023_37463_MOESM6_ESM.zip › Source Data/Supplementary Figure8.xlsx]

## Sheet: subject#6
ETCO2	Pulse	SpO2	MAP	Time (min)
19	84	100		-5
18	74	100		-4
12	81	100	92	-3
10	77	100		-2
11	75	100	91	-1
10	73	100		0
12	74	100		1
12	73	100	91	2
10	73	100		3
8	71	100	90	4
6	71	100		5
7	75	100		6
8	80	100	99	7
7	86	100		8
7	96	100	102	9
9	96	100		10
12	95	100		11
7	92	100	100	12
5	91	100		13
8	91	100	100	14
9	92	100		15
7	93	100		16
15	102	100	102	17
11	100	100		18
13	102	100	105	19
13	102	100		20
	111	100		21
13	95	100	102	22
33	108	100		23
34	95	100	94	24
33	90	100		25
33	84	100		26
32	80	99	83	27
32	78	99		28
31	78	99	75	29
31	74	99		30

## Sheet: subject#7
ETCO2	Pulse	SpO2	MAP	Time (min)
28	54	100	80	-5
26	56	100		-4
24	58	100		-3
26	60	100	84	-2
28	60	100		-1
27	59	100		0
25	55	100	78	1
26	55	100		2
23	59	100		3
24	68	100	88	4
24	63	100		5
26	65	100		6
25	69	100	89	7
28	68	100		8
24	80	100		9
25	87	100	99	10
29	88	100		11
19	92	100		12
28	90	100	100	13
25	87	100		14
24	85	100		15
16	97	100	99	16
	86	100		17
	80	100		18
	80	100	91	19
20	76	100		20
29	86	100		21
31	56	100	85	22
31	65	100		23
28	77	100		24
35	107	100	83	25
34	89	100		26
34	85	100		27
33	85	100	75	28
32	83	100		29
32	94	100		30

## Sheet: subject#8
ETCO2	Pulse	SpO2	MAP	Time (min)
	89	98		-5
	87	98	98	-4
	88	99		-3
	87	100		-2
	86	96	99	-1
	88	83		0
	86	93		1
	85	100	97	2
	95	97		3
	94	100		4
	100	99		5
	102	100	109	6
	104	100		7
	104	100	111	8
	108	100		9
	113	100		10
	108	100	115	11
	107	100		12
	107	100		13
	104	100	114	14
	105	99		15
	106	100		16
	102	99		17
25	97	100	111	18
24	93	99		19
29	91	100	107	20
32	102	99		21
17	97	100		22
26	102	99		23
35	136	99	70	24
35	131	99		25
35	124	98	65	26
35	124	98	63	27
36	122	98	65	28
36	115	98	76	29
37	109	98		30

## Sheet: subject#9
ETCO2	Pulse	SpO2	MAP	Time (min)
	97	99	99	-5
	100	99	101	-4
	92	99	102	-3
24	95	99	100	-2
22	90	99	95	-1
23	89	99	98	0
22	92	99	95	1
22	91	98	100	2
23	94	99	102	3
22	95	99	102	4
25	81	99	96	5
22	95	99	104	6
24	91	99	101	7
22	102	99	101	8
23	100	99	103	9
23	100	99	103	10
26	106	99	105	11
22	105	99	104	12
23	102	99	105	13
21	103	99	106	14
24	110	99	108	15
21	108	99	110	16
23	108	99	106	17
	110	99	105	18
38	122	99	119	19
34	107	98	105	20
	115	99	72	21
34	102	98	86	22
	96	98	80	23
38	103	98	110	24
40	108	97	89	25
39	109	97	81	26
38	107	97	80	27
38	109	97	78	28
38	108	97	75	29
37	106	97	76	30

## Sheet: subject#10
ETCO2	Pulse	SpO2	MAP	Time (min)
	73	99		-5
	72	99		-4
	67	99	69	-3
	70	99		-2
	70	99		-1
	69	99	70	0
	68	99		1
	71	99		2
21	70	99	69	3
23	69	99		4
21	70	99		5
19	71	99	66	6
22	78	99		7
21	95	100		8
19	90	100	77	9
20	72	100		10
23	68	100		11
22	71	100	81	12
22	71	100		13
20	73	100		14
34	72	100	79	15
14	78	100		16
16	75	100		17
21	72	100	81	18
35	72	100		19
	83	99		20
38	70	100	82	21
	78	100		22
27	66	99	75	23
32	90	98		24
41	83	99		25
38	81	99	93	26
39	81	98	97	27
37	76	98		28
35	76	98		29
34	80	99	79	30
