# Supplementary material for: Characterizing brain dynamics during ketamine-induced dissociation and subsequent interactions with propofol using human intracranial neurophysiology
Source: Nat Commun. 2023 Mar 29;14:1748. doi: 10.1038/s41467-023-37463-3 (PMC10060225; doi:10.1038/s41467-023-37463-3)
Supplement: Supplementary file 6 — Source Data [file 41467_2023_37463_MOESM6_ESM.zip › Source Data/Figure4.xlsx]

## Sheet: 4b
rostral anterior cingulate	caudal anterior cingulate	superior frontal	rostral middle frontal	caudal middle frontal	lateral orbitofrontal	medial orbitofrontal	pars opercularis	pars orbitalis	pars triangularis	precentral	postcentral	posterior cingulate	isthmus cingulate	inferior parietal	superior parietal	precuneus	supramarginal	inferior temporal	superior temporal	middle temporal	fusiform	transverse temporal	lingual	pericalcarine	lateral occipital	hippocampal	amygdala	caudate	putamen	insula
-2.75122	-0.553613	-1.24413	-2.02977	-1.59129	-2.6145	0.33107	-2.08282	-1.29395	-2.40615	2.17232	0.0130467	-0.0063659	-1.31888	-5.04811	-5.93454	-0.0831331	-0.346159	-4.10422	-2.80626	-2.96213	-0.739076	0.767412	-2.38108	-2.8751	-3.54534	-2.97804	-2.05355	-1.6454	-0.458852	-0.130749
-1.91265	0.130624	-0.203967	-2.38675	2.76206	-2.24524	3.36485	-1.05313	-2.87297	-2.39566	2.38952	-0.8212	0.968108	-1.29332	-3.72755	-6.68582	-1.03538	-2.57847	1.08852	-4.74364	-3.72841	0.717044	-0.371158	-2.97951	-1.50166	-4.50354	-4.55586	-3.49316	-1.80719	0.530063	1.3211
4.39573	2.26534	-0.739012	-1.77349	-3.04848	-2.44761	9.04998	-1.38755	-3.61412	-2.73634	-9.27255	-1.06293	3.50536	-2.7782	-2.00457	-5.57618	-0.426582	3.99262	-3.12814	1.52801	-3.01605	-2.26615	2.50255	-0.338097	-1.42951	-4.65143	-0.861195	-3.6454			0.458343
4.36483	4.63776	-2.80152	-1.53538	-1.90194	-0.676168	-2.54048	1.05407	-7.8195	-4.24246	-7.752	-3.50775	3.71464	-1.67152	-1.4366	-0.0370611	-3.5514	1.84227	-3.58214	0.617478	-2.71969	0.254263	0.0177972	-3.11081	-1.87627	-5.94052	-2.2301	-3.00317			4.69191
2.9607	0.511761	0.628774	-2.30436	-0.069224	-2.03154	-7.08024	1.27111	-1.47443	-1.87614	-6.76287	-0.127355		5.99516	-1.74748	-0.14788	-2.9242	1.36436	-2.99407	2.99233	-3.08102	-0.199265	-0.712804	-3.9144	-0.734775	-6.7937	-4.12464	-3.57209			-1.93626
3.74873	0.803344	0.926426	-0.959638	-2.8932	-3.39932	0.760668	3.12813	-2.30253	-2.54389	-14.6855	1.89442		5.46757	-1.67849	-1.00814		-0.1405	-2.28925	0.299165	-3.19289	1.09446	-1.0581	-3.38668	-0.925358	-7.51839	-1.20371	-3.54075			-0.666234
-1.65412	1.62748	5.37328	-2.15953	-2.86035	0.360989	1.64899	8.74904	-0.624666	-3.81137	-1.81827	1.64603		3.9346	-1.46125	-1.68422		0.808792	-3.43089	0.474332	-4.1222	0.865133		-3.71434		-2.89202	0.72555	-1.95925			-3.66296
-1.43507	-0.385625	-1.32445	-1.8396	-16.1373	1.56006	-0.496384	8.35704		-3.29636	-0.106889	1.89858		3.82319	-1.71644	-0.31603			-3.13193	-0.0700138	-4.73102	1.1393		1.14201		-2.95068	0.143951	1.21174			2.1513
-0.746103	-0.19413	0.660988	-2.80424	-4.35729	-0.516873	-0.850871	9.70062		-8.41141	0.641074	-1.4276		2.31405	-0.917992	-0.697111			-1.32711	-5.03415	-4.13973	-0.534322		2.84215		-3.11962	0.63559	0.824976			1.94133
-0.418556	-2.01297	-3.23566	4.43277	-1.37517	-1.75114	-0.783488	1.24567		-7.55374	0.0160447	-0.790264		1.5033	-0.618682				-1.76876	-0.676641	-4.29739	-3.11494		2.20065		-3.80282	0.275914	0.722853			1.73166
-0.409078	-3.25314	-8.09804	4.35933	-0.276149	-3.15571				-8.74527	1.57031	-0.0889728		1.66266	-0.927595				-0.316428	-0.722646	-4.26008			2.19		-0.789056	-2.37937	0.0589752			1.7396
-4.41517	-5.24326	-8.90482	6.94862	-2.30976	-1.79423				-8.6712	2.32707	0.308996		2.01423	4.56681				-1.43396	-5.91289	-5.19349			3.23662		-5.84837	-2.13495	0.0313149			1.7493
-4.43395	-3.14186	-5.25019	2.97625	-2.65206	-4.44322				-7.51934	-0.649772	1.72859		1.20626	2.60734				-1.7505	-4.79646	-5.86483			3.10703		-5.76429	-2.72601	-3.63111			1.33622
-5.80424	-3.25714	-2.23582	2.80022	-1.804	-3.55237				-13.4775	-1.04532	0.380684		0.763386	1.16671				-3.29334	-1.98652	1.67073			-5.79217		-5.52894	-2.09181	-2.89233			-0.389577
-2.11113	-0.76411	-0.973353	2.65743	-0.86809	-4.85299				-0.615985	0.303495	-0.254376		1.32659	1.27655				-1.64565	-1.62437	0.472055			-3.01226		-4.20827	3.22627	-3.39498			0.48111
-5.84486	-0.620232	-1.90593	3.36591	3.94051	-1.49326				-2.63314	-0.361896	-0.085239		0.612602	1.86602				-1.91143	-1.13014	3.92412			-2.94145		-5.44383	5.79832	8.00648			2.15934
-4.52304	-3.57177	-3.40448	-0.959095	1.67577	-1.51027				-2.91293	-0.349071	-1.016		-0.270277	1.11024				-1.14869	4.11058	1.09504			-3.20854		-3.52633	-4.71103	6.6353			2.21983
-2.26593	-0.272544	-1.34558	-1.02704	2.54693	-4.80602				-2.71326	0.220368	-0.228772		-0.714195	1.11163				-1.551	4.37262	0.676704			-4.28512		-3.92468	-1.57769	-1.44095
1.81906	-1.48716	-4.20403	-1.27256	1.73113	-3.69529				-2.93971		-1.01092		-1.42788	0.387745				0.170173	3.1725	-0.678288			-5.38391			-1.56108	-1.47655
0.271616	-0.233695	-3.32119	-2.55496	5.34356	-3.82982				-3.44602		-2.5728		1.79773	0.679102				-1.47208	3.61199	0.194326			-2.11178			-1.81744	-0.975906
0.579148	3.24604	2.46035	0.356135	6.00431	-1.87176				-3.48132		-1.97891		0.270631	0.856903				-1.00302	1.81389	1.81531			-1.48999			-0.459633	-1.87268
1.73597	4.29051	2.70481	-1.20389	6.54643	-0.88001				1.00856		0.707747		1.59252	1.97341				-1.3947	5.44697	-2.11624			-0.499182			-2.16662	-2.47439
3.50117	4.62439	1.66991	-0.192959		0.406812				0.0749083		1.39713		0.734024	-0.505758				-1.05369	3.47723	0.249308			1.04809			-5.09863	-0.566808
4.64964	6.78115		-0.307482		1.37691				0.313478				-0.43464	-0.279101				-0.348657	3.90721	-6.45605			-0.213235			-1.04751	-1.57833
1.11885	4.77333		4.7008		0.0983102				0.0570934				-0.181818					-0.302847	1.23516	-6.31274			-2.43046			-2.05774	-1.48678
1.04106			-4.36174		0.0375205				0.0497009									-3.12707	2.16462	-2.88513			-2.56432			-2.6643	0.141293
			-5.29809		1.37448				-0.368066									-1.42222	1.24777	-3.46725			-2.01333			2.83853	-0.117559
			-8.93958		1.39915				-0.351822									-0.899383	-0.0892917	-0.603809			-3.38883			0.661136	-1.42195
			-11.3966		0.645601				1.13224									-0.0906898	1.24483	-7.52964			-6.81159			-1.75193	-0.607089
			-2.749		1.1796				0.583498										2.58187	-2.3739			-6.33503			-0.453372	-1.61252
			-2.70783		1.06044				0.168852										2.50186	-5.3876			-6.83017			-3.03544	-0.391433
			-10.8212		0.595234				-0.235469										1.91591	-8.82003			-8.39313			-2.22962	0.0316035
			-12.2917		0.950536				-0.458938										3.09033	-6.40075			-4.47902			-2.183	-0.139681
			0.730045		0.296551				0.700309										2.88603	-5.94359						-1.11222	-0.646158
			-0.842417		-0.00726922				1.24459										2.29466	-8.25147						-1.80984	-0.992467
			-1.17378		0.710842				0.927979										0.070087	-8.62054						-1.43181	-1.61899
			-1.81443		0.276393				0.445837										0.427808	0.227238						-3.15655	-1.1961
			-1.36085		0.776161				0.909001										0.413132	-3.80522						0.956328	-1.40705
			-1.32994		0.199951				2.40963										-0.0161038	-6.46992						2.66397	-1.04401
			-1.74867																0.122558	-5.70112						1.99334	-0.864271
			-2.06553																-0.338115	-6.43117						2.14296	-1.55209
			-2.23977																0.243814	-4.48433						0.133667
			0.0623392																-1.01484	-5.17097						-0.0825739
			-2.91937																0.631393	-4.5457						0.507865
			-1.80317																0.699838	-4.55559						-3.61791
			1.44908																0.530358	-4.02077						-0.0550571
			0.59508																0.723377	-4.80358						0.815531
			1.02898																0.897098	-6.24754						1.22228
			8.77193																-0.526846	-2.85087						-0.03015
			11.4167																-0.681733	-1.08259						0.184734
			9.7394																-0.230927	-2.62758						-0.820411
			12.1431																-0.957064	-2.35032						-1.17157
			15.0441																-0.259067	-1.41265						-0.745667
			12.5026																-0.724949	-1.22774						-1.51071
			16.2266																-0.822408	-1.49619						1.17906
			13.8646																0.26621	-1.1424						-0.5585
			14.1672																-0.943827	-0.181772						-0.162069
																			-0.0310595	-0.672997						-0.231742
																			-0.804636	-1.42209						-0.216223
																			-1.28541	-0.401056						-0.320607
																			-1.74365	-0.123841						2.23054
																			-0.847552	-0.875137						2.46407
																			-1.06067	-0.712194						-0.869354
																			-1.72745	-1.26888						-0.404505
																			-1.81505	-0.826833						1.70178
																			-0.896022	-0.0632823						-0.517217
																			-0.784473	0.2461						-0.627139
																			-1.19979	-0.433595						-1.50544
																			-1.02893	-1.28135						-0.399018
																			-0.617692	0.166794						-1.92245
																			-0.218584	-1.13831						0.29571
																			-0.336626	-1.16125						-2.06303
																			-0.14876	-1.50835
																			0.530902	-0.353626
																				-0.464614
																				-0.430654
																				-1.53572
																				-1.71173
																				-1.69311
																				-1.52973
																				-1.16746
																				-1.23797
																				-0.845344
																				-1.29962
																				-1.7116
																				-1.02642
																				-0.325124
																				0.267513
																				1.23955
																				1.40541
																				0.284748
																				0.170426
																				0.0279124
																				0.0655525
																				0.637714
																				0.635888
																				1.00779
																				1.03865
																				0.00599403
																				0.962552
																				-0.270548
																				-2.03305
																				-0.346549
																				0.0414478
																				0.252632
																				0.191463
																				0.0422018
																				0.983273
																				1.22891
																				1.05314
																				0.406934
																				-0.361929
																				0.0408527
																				0.0372739
																				-1.90966
																				-1.62455
																				-1.71979
																				-1.88306
																				-1.62714
																				-1.69334
																				-1.41916
																				-2.06776
																				-2.92899
																				-2.34252
																				-1.80661
																				-1.28196
																				-1.4898
																				-0.386121
																				-0.315354
																				-1.0918
																				-2.44529
																				-0.300471
																				-2.00099
																				-3.64915
																				-3.69777
																				-3.97233
																				-4.33838
																				-1.31886
																				-2.35267
																				-1.18185
																				-0.23037

## Sheet: 4c
mean	95%CI_upper	95%CI_lower	frequency
-0.212092	0.185674	-0.628118	0
-0.321273	0.0612456	-0.718331	0.488281
-0.340992	0.0215186	-0.717423	0.976562
-0.407549	-0.0626007	-0.767141	1.46484
-0.444947	-0.110317	-0.787201	1.95312
-0.256033	0.0107321	-0.52545	2.44141
0.0202999	0.258646	-0.219206	2.92969
0.368922	0.701291	0.0663446	3.41797
0.772785	1.26304	0.368551	3.90625
0.874138	1.40364	0.403239	4.39453
0.876789	1.43078	0.371931	4.88281
0.809044	1.37922	0.302467	5.37109
0.613587	1.1627	0.12507	5.85938
0.238195	0.758507	-0.218545	6.34766
-0.076475	0.447504	-0.511003	6.83594
-0.215868	0.331281	-0.649067	7.32422
-0.322202	0.248469	-0.758713	7.8125
-0.452535	0.0988471	-0.896835	8.30078
-0.50262	-0.00823143	-0.922032	8.78906
-0.499321	-0.0633699	-0.870743	9.27734
-0.619626	-0.236814	-0.941446	9.76562
-0.764644	-0.421775	-1.03815	10.2539

## Sheet: 4e
rostral anterior cingulate	caudal anterior cingulate	superior frontal	rostral middle frontal	caudal middle frontal	lateral orbitofrontal	medial orbitofrontal	pars opercularis	pars orbitalis	pars triangularis	precentral	postcentral	posterior cingulate	isthmus cingulate	inferior parietal	superior parietal	precuneus	supramarginal	inferior temporal	superior temporal	middle temporal	fusiform	transverse temporal	lingual	pericalcarine	lateral occipital	hippocampal	amygdala	insula
26.878	26.2088	15.3218	31.9479	22.9728	18.0541	22.2881	5.77262	17.3288	20.7341	24.1589	15.553	25.8099	19.2812	11.6015	13.8567	14.0736	21.0251	19.1298	17.9724	18.8021	13.7531	-0.553082	14.5944	6.58207	15.7308	19.6093	15.6284	6.81987
27.8784	25.6023	15.3971	25.9672	23.7659	18.8009	28.1914	8.99595	20.271	22.9133	23.6329	20.695	24.0026	16.7451	12.7753	16.9491	14.56	5.2896	22.4414	22.1099	19.9009	14.6361	0.564831	12.5893	10.2116	17.5534	0.383171	18.1162	1.9143
27.8924	17.9023	27.7437	24.4888	22.0925	20.2686	32.2665	-1.02405	22.873	21.8144	21.7049	21.7046	23.4154	15.4843	18.1242	17.3058	18.1402	0.0947854	16.7027	17.9502	18.5257	10.7164	-4.50567	8.94976	10.1192	15.7088	-3.18921	12.9045	5.95908
6.50045	22.3241	19.1713	27.4977	26.0275	16.4935	24.6105		19.8888	24.1464	19.383	15.2625	23.4726	14.1157	17.7942	19.305	14.2743		17.9379	-2.09186	2.88688	7.1874	3.42465	17.3299	10.7822	16.2562	9.60742	11.4959	-5.32205
31.6243	11.7577	15.8579	26.0699	17.2708	30.0366	19.3687		19.6139	22.6556	21.3746	18.6185		-2.83165	15.7442	19.8215	15.449		21.98	2.75115	14.0086	10.5927	7.02125	15.58	2.44946	17.3394	16.1693	5.89664	-5.01232
27.1042	18.5535	20.4289	26.4731	27.3197	29.222	12.7449		14.4727	19.271	17.4652			-4.33362	16.9692	21.7965			18.4592	0.0212993	23.316	0.27507	8.40359	14.4153	1.41712	21.6583	6.93349	0.0731053	-4.93084
18.6711	28.0336	20.0487	22.5679	24.9494	26.5439	-2.25657			22.0906	15.4792			-7.82015	17.3606	22.2672			20.7201	20.4361	16.1523	-1.49212		13.2471		10.5189	9.59358	4.29901	-13.1733
16.406	25.5081	23.9821	20.1277	29.0634	23.7206	15.2263			23.1728	17.029			-2.56096	16.5841	19.1146			19.3935	23.4511	8.30434	0.470636		-1.9244		8.53664	14.3871	8.48413	-6.57154
20.0782	24.4282	20.2875	23.5069	26.1008	22.1772	15.716			23.6673	16.1388			-2.98104	16.7393	18.1084			7.92325	17.0734	12.8155	-5.85722		-3.37086		6.73675	7.06708	7.9197	-1.81667
21.3432	26.4112	26.4095	29.5259	29.387	17.6482	14.5763			22.6336	15.0817			-0.117182	19.1933				9.99078	18.4373	10.1436	13.0826		-1.80975		10.4114	13.39	12.5842	12.382
20.1857	27.3969	22.2472	22.1042	21.3255	20.2123				15.0544	16.4006			-2.55568	24.5329				13.992	15.6007	18.3127			-0.156455		5.42993	20.4795	13.9119	9.63235
-2.60853	27.8174	24.1918	25.817		20.3083				11.4203	16.0732			0.232129	-1.72523				18.3104	14.3182	16.8906			-0.930625		0.209464	20.4171	21.0685	3.60132
-1.67134	25.0903	10.9518	27.2259		26.0805				23.5072	14.9157			0.748965	-1.07288				16.7084	8.3261	14.8007			1.16176		-0.202119	31.4932	15.0227	8.90061
		11.7732	28.3626		29.8917				16.7869	15.0411			8.25544	-3.74652				12.3908	3.0262	15.7125			-1.01107		-1.95451	22.3398	14.2762
			26.4833		23.2062				19.1271	19.2335			16.6659	-0.516475				-8.1607	5.46452	18.304			-1.3301		0.151497	27.073	6.70157
			28.8331		14.9092				4.75823	14.3169			14.9678	-1.7778				-10.2072	8.22057	16.5574			-0.140839		0.362688	23.9181	10.5873
			27.8422		15.3004				6.51164	13.5333			15.8513	3.31466				-11.5376	7.43952	23.1686			0.392022		4.08231	25.1458	11.851
			27.7279		15.2434				9.0352				12.11	2.11143				-7.7445	4.17547	21.1205			4.82869		1.96634	25.532	9.4058
			19.7666		13.403				8.54781				12.4039					-6.71994	-1.68277	15.1023			-2.89304			21.0335	7.77147
			24.2857		15.3755				-3.08955				7.96392					-5.84921	3.18132	26.2042			-4.98943			18.9688	10.7034
			25.9964		-0.383535				-2.7769									13.3628	-5.43404	22.8665			-4.91785			21.8603	11.9118
			23.8869		1.28324				-1.16166									13.445	-2.94289	15.7979			11.8639			15.536	1.41611
			19.9543		3.33828				-1.49473									11.9937	-1.20568	26.7083			19.2176			23.3375	4.60198
			28.3286		2.23087				12.0705									14.1671	0.243975	16.0687			18.9285			15.2488	7.69907
			27.684		1.97567				-0.692164										-3.64581	14.5226			15.6076			22.4363	-1.9054
			23.4825		2.23531				19.4346										-4.26917	20.6335			16.3108			17.9543	-3.72048
			17.3284		17.4648				19.6126										-3.5488	22.9354			14.6007			20.3508	-0.745306
			22.7166		20.0233				19.3314										-3.53499	19.9087						10.977	2.71624
			18.8836		19.1601				22.2068										4.45658	10.1774						8.03794	4.28298
			12.4832		18.8957				24.3688										-6.17416	6.4909						5.93921	4.40155
			17.2339		20.6722														-0.315677	3.49752						13.2222	3.92261
			13.7527		21.7651														-0.203481	0.516423						1.50064	5.2019
					21.2935														15.0795	9.59787						2.28155
																			17.3017	16.2492						6.15298
																			9.67425	17.4137						9.23846
																			14.2294	14.4042						6.23586
																			14.242	14.8803						5.40914
																			5.04562	13.2145						5.68693
																			7.47249	10.0221						12.3983
																			8.05458	17.8273						13.6678
																			12.1246	20.7007						11.6426
																			11.1027	16.1705						3.83686
																			10.4133	10.4862						1.74812
																			10.529	8.07166						11.1918
																			14.1515	7.90501						14.9609
																			15.1311	9.1882						-1.65123
																			14.1447	6.64073						0.643334
																			12.7477	17.3905						2.69322
																			12.9059	17.2992						17.1863
																			13.4246	22.9484						24.5274
																			12.5001	19.1089						18.4342
																				19.5108						17.4274
																				11.8903						12.2421
																				12.7936						9.18048
																				17.1309						19.3461
																				18.3316						22.3349
																				19.2491						22.1361
																				20.0731						18.7413
																				16.9691
																				18.2989
																				20.5833
																				19.7474
																				19.685
																				14.6549
																				-1.99896
																				-6.02089
																				-2.89905
																				-4.03872
																				-2.83201
																				-2.67566
																				-6.67753
																				-4.84363
																				-0.0780843
																				-4.16116
																				-2.49668
																				-3.46538
																				-5.72966
																				-6.50172
																				-5.14862
																				4.85232
																				3.92723
																				1.93008
																				-2.89149
																				-1.68333
																				2.88347
																				-5.73731
																				-0.31894
																				-6.5524
																				4.53631
																				3.71033
																				-0.376489
																				3.31914
																				-0.957557
																				10.366
																				9.4178
																				12.0931
																				7.94698
																				9.45265
																				12.04
																				6.23188
																				9.84564
																				5.39106
																				3.64163
																				1.60071
																				5.58685
																				-0.857945
																				6.35929
																				10.7093
																				8.34528
																				9.01619
																				12.637
																				7.58545
																				4.61009
																				-0.657803
																				1.18776

## Sheet: 4f
mean	95%CI_upper	95%CI_lower	frequency
13.0331	15.2112	11.3184	0
12.4663	14.8089	10.5846	0.488281
12.1255	14.4967	10.2187	0.976562
11.7114	14.1992	9.65347	1.46484
9.92662	12.5062	7.66854	1.95312
8.01615	10.4908	5.83088	2.44141
6.59799	8.92626	4.41695	2.92969
5.52309	7.61292	3.43751	3.41797
4.42453	6.26936	2.40034	3.90625
3.67433	5.34287	1.73441	4.39453
3.01787	4.58344	1.16808	4.88281
2.41722	3.94574	0.636964	5.37109
1.85249	3.44117	0.104491	5.85938
1.39685	3.14061	-0.345324	6.34766
1.0654	3.02508	-0.778158	6.83594
0.877837	3.1248	-1.09513	7.32422
0.865591	3.3322	-1.24112	7.8125
1.05423	3.66985	-1.1282	8.30078
1.48276	4.25992	-0.763498	8.78906
2.04215	4.88666	-0.250993	9.27734
2.72738	5.63839	0.435044	9.76562
3.39525	6.28989	1.16458	10.2539
