# Supplementary material for: Characterizing brain dynamics during ketamine-induced dissociation and subsequent interactions with propofol using human intracranial neurophysiology
Source: Nat Commun. 2023 Mar 29;14:1748. doi: 10.1038/s41467-023-37463-3 (PMC10060225; doi:10.1038/s41467-023-37463-3)
Supplement: Supplementary file 6 — Source Data [file 41467_2023_37463_MOESM6_ESM.zip › Source Data/Supplementary Figure7.xlsx]

## Sheet: 40min
Drug	Time	Site	Y	Wrap
ketamine	0	Effect Site	0	ketamine (mcg/ml)
ketamine	1	Effect Site	0.00418556	ketamine (mcg/ml)
ketamine	1.19408	Effect Site	0.00583723	ketamine (mcg/ml)
ketamine	1.42583	Effect Site	0.00791818	ketamine (mcg/ml)
ketamine	1.70255	Effect Site	0.0105073	ketamine (mcg/ml)
ketamine	2.03298	Effect Site	0.0136906	ketamine (mcg/ml)
ketamine	2.42754	Effect Site	0.0175628	ketamine (mcg/ml)
ketamine	2.89867	Effect Site	0.0222293	ketamine (mcg/ml)
ketamine	3.46125	Effect Site	0.0278082	ketamine (mcg/ml)
ketamine	4.133	Effect Site	0.0344307	ketamine (mcg/ml)
ketamine	4.93514	Effect Site	0.0422364	ketamine (mcg/ml)
ketamine	5.89294	Effect Site	0.0513638	ketamine (mcg/ml)
ketamine	7.03664	Effect Site	0.0619334	ketamine (mcg/ml)
ketamine	8.40231	Effect Site	0.0740239	ketamine (mcg/ml)
ketamine	10.033	Effect Site	0.0876436	ketamine (mcg/ml)
ketamine	11.9802	Effect Site	0.1027	ketamine (mcg/ml)
ketamine	14.3053	Effect Site	0.118973	ketamine (mcg/ml)
ketamine	17.0817	Effect Site	0.136109	ketamine (mcg/ml)
ketamine	20.3969	Effect Site	0.153643	ketamine (mcg/ml)
ketamine	24.3556	Effect Site	0.171057	ketamine (mcg/ml)
ketamine	29.0825	Effect Site	0.187889	ketamine (mcg/ml)
ketamine	34.7268	Effect Site	0.203849	ketamine (mcg/ml)
ketamine	40	Effect Site	0.215927	ketamine (mcg/ml)
ketamine	41	Effect Site	0.213442	ketamine (mcg/ml)
ketamine	41.1941	Effect Site	0.212188	ketamine (mcg/ml)
ketamine	41.4258	Effect Site	0.210579	ketamine (mcg/ml)
ketamine	41.7025	Effect Site	0.208549	ketamine (mcg/ml)
ketamine	42.033	Effect Site	0.206028	ketamine (mcg/ml)
ketamine	42.4275	Effect Site	0.202937	ketamine (mcg/ml)
ketamine	42.8987	Effect Site	0.199192	ketamine (mcg/ml)
ketamine	43.4612	Effect Site	0.194697	ketamine (mcg/ml)
ketamine	44.133	Effect Site	0.189346	ketamine (mcg/ml)
ketamine	44.9351	Effect Site	0.183028	ketamine (mcg/ml)
ketamine	45.8929	Effect Site	0.175635	ketamine (mcg/ml)
ketamine	47.0366	Effect Site	0.167081	ketamine (mcg/ml)
ketamine	48.4023	Effect Site	0.157325	ketamine (mcg/ml)
ketamine	50.033	Effect Site	0.146397	ketamine (mcg/ml)
ketamine	51.9802	Effect Site	0.134436	ketamine (mcg/ml)
ketamine	54.3053	Effect Site	0.121706	ketamine (mcg/ml)
ketamine	57.0817	Effect Site	0.108615	ketamine (mcg/ml)
ketamine	60.3969	Effect Site	0.0956862	ketamine (mcg/ml)
ketamine	64.3556	Effect Site	0.0835026	ketamine (mcg/ml)
ketamine	69.0825	Effect Site	0.0726021	ketamine (mcg/ml)
ketamine	74.7268	Effect Site	0.0633605	ketamine (mcg/ml)
ketamine	75	Effect Site	0.0629928	ketamine (mcg/ml)

## Sheet: 14min
Drug	Time	Site	Y	Wrap
ketamine	0	Effect Site	0	ketamine (mcg/ml)
ketamine	1	Effect Site	0.0119986	ketamine (mcg/ml)
ketamine	1.19408	Effect Site	0.0167334	ketamine (mcg/ml)
ketamine	1.42583	Effect Site	0.0226988	ketamine (mcg/ml)
ketamine	1.70255	Effect Site	0.0301209	ketamine (mcg/ml)
ketamine	2.03298	Effect Site	0.0392465	ketamine (mcg/ml)
ketamine	2.42754	Effect Site	0.0503468	ketamine (mcg/ml)
ketamine	2.89867	Effect Site	0.063724	ketamine (mcg/ml)
ketamine	3.46125	Effect Site	0.0797169	ketamine (mcg/ml)
ketamine	4.133	Effect Site	0.0987012	ketamine (mcg/ml)
ketamine	4.93514	Effect Site	0.121078	ketamine (mcg/ml)
ketamine	5.89294	Effect Site	0.147243	ketamine (mcg/ml)
ketamine	7.03664	Effect Site	0.177542	ketamine (mcg/ml)
ketamine	8.40231	Effect Site	0.212202	ketamine (mcg/ml)
ketamine	10.033	Effect Site	0.251245	ketamine (mcg/ml)
ketamine	11.9802	Effect Site	0.294406	ketamine (mcg/ml)
ketamine	14	Effect Site	0.335237	ketamine (mcg/ml)
ketamine	15	Effect Site	0.340711	ketamine (mcg/ml)
ketamine	15.1941	Effect Site	0.339537	ketamine (mcg/ml)
ketamine	15.4258	Effect Site	0.337778	ketamine (mcg/ml)
ketamine	15.7025	Effect Site	0.335315	ketamine (mcg/ml)
ketamine	16.033	Effect Site	0.332021	ketamine (mcg/ml)
ketamine	16.4275	Effect Site	0.327757	ketamine (mcg/ml)
ketamine	16.8987	Effect Site	0.322366	ketamine (mcg/ml)
ketamine	17.4612	Effect Site	0.315659	ketamine (mcg/ml)
ketamine	18.133	Effect Site	0.307418	ketamine (mcg/ml)
ketamine	18.9351	Effect Site	0.297392	ketamine (mcg/ml)
ketamine	19.8929	Effect Site	0.285321	ketamine (mcg/ml)
ketamine	21.0366	Effect Site	0.270967	ketamine (mcg/ml)
ketamine	22.4023	Effect Site	0.254167	ketamine (mcg/ml)
ketamine	24.033	Effect Site	0.234898	ketamine (mcg/ml)
ketamine	25.9802	Effect Site	0.213352	ketamine (mcg/ml)
ketamine	28.3053	Effect Site	0.190004	ketamine (mcg/ml)
ketamine	31.0817	Effect Site	0.165645	ketamine (mcg/ml)
ketamine	34.3969	Effect Site	0.141356	ketamine (mcg/ml)
ketamine	38.3556	Effect Site	0.11838	ketamine (mcg/ml)
ketamine	43.0825	Effect Site	0.0979188	ketamine (mcg/ml)
ketamine	48.7268	Effect Site	0.0808613	ketamine (mcg/ml)
ketamine	55.4665	Effect Site	0.0675648	ketamine (mcg/ml)
ketamine	60	Effect Site	0.0614456	ketamine (mcg/ml)
