# Supplementary material for: Characterizing brain dynamics during ketamine-induced dissociation and subsequent interactions with propofol using human intracranial neurophysiology
Source: Nat Commun. 2023 Mar 29;14:1748. doi: 10.1038/s41467-023-37463-3 (PMC10060225; doi:10.1038/s41467-023-37463-3)
Supplement: Supplementary file 6 — Source Data [file 41467_2023_37463_MOESM6_ESM.zip › Source Data/Figure2.xlsx]

## Sheet: slow
anterior and posterior cingulate	superior frontal	middle frontal	orbitofrontal	inferior frontal	precentral	postcentral	isthmus cingulate	parietal, precuneus and supramarginal	temporal and fusiform	lingual and pericalcarine	occipital	hippocampus and amygdala	striatum	insula
2.17392	-0.278093	0.914011	4.51905	1.98061	-0.0452137	0.430008	-1.31298	-1.63839	-6.00121	-5.80539	-1.22163	-0.884781	2.93565	3.16904
0.45526	3.97225	-1.67664	-0.621843	3.32064	0.853925	-1.27667	-0.726315	-6.0485	-4.57802	3.06621	-2.68209	-3.47163	3.07708	0.651845
2.00333	-0.572066	2.00216	0.468881	2.29929	-10.7174	-1.42758	-3.19334	-6.47755	-4.69281	-0.736441	-3.25681	-5.47505	-3.25597	-0.154707
-0.30361	1.12733	1.19524	1.93235	1.93468	-6.24813	-3.32375	-1.5293	-6.21463	-6.88997	-3.41781	-4.0605	-3.93232	-0.26077	0.0475465
-0.674092	-0.158209	0.747527	3.00657	-7.86806	-2.75474	0.0981263	-4.42006	-4.96982	-5.54754	-2.32634	-4.33037	-3.02954		-5.1766
2.24078	-0.854266	0.313635	3.65483	-1.97186	-17.8999	-0.237337	-0.39276	-4.72683	-5.5976	-1.24941	-6.34169	-4.56246		0.0471287
-2.58447	4.99059	1.38036	-1.64906	-3.44433	-2.82839	1.43291	-2.37009	-1.47808	-4.90627	-3.408	-0.465436	-3.454		-2.13652
2.61134	-0.633653	-0.465055	3.56135	-5.58073	-1.53143	3.13638	-3.63647	0.0760262	-5.48021	-2.45559	-2.51673	-6.00421		0.653862
-2.34524	-3.25805	2.58544	8.38604	-5.2682	0.747289	1.25815	-0.247073	-0.326526	-5.05492	-2.75469	-3.15332	-0.811443		0.108817
2.52601	-5.42286	1.6661	6.42891	-2.19493	1.16212	1.79908	-0.0145528	0.508702	-4.17672	-2.73399	-4.68994	-1.45518		-1.12447
0.648908	-9.38073	1.64653	3.26245	-5.31034	-0.129426	-0.897221	1.58887	-0.534299	-3.40499	-4.61997	2.5672	-2.42687		0.308958
-2.98145	-9.70993	1.63031	11.7531	-17.9616	-0.573259	0.806544	1.5781	0.029331	-5.65604	3.76171	-4.73718	-5.01546		-0.415332
0.388836	-6.19529	6.09781	15.2478	-20.2785	-1.02708	-0.348039	3.31377	-1.96924	-4.35101	4.39927	-4.39986	-2.38151		-0.253086
-1.44418	-6.30738	2.68099	-3.37312	-17.0663	-2.02097	0.278424	1.12293	-0.0295056	-6.75472	-2.52697	-5.0437	-1.76176		-0.972259
0.129424	-2.84093	0.311372	-6.19949	-14.0851	0.393929	-2.62027	1.61666	-1.28162	-7.81103	-2.38582	-4.13307	0.0731432		-0.114443
-8.10373	-3.0399	1.00476	-9.48566	-13.3869	-2.85796	-4.60744	-1.91403	-2.03397	-1.50407	-0.835169	-6.50015	-1.60885		2.37622
-1.56027	-1.33402	3.44113	-5.66678	-13.6105	0.30658	-8.63494	-4.1842	-2.34319	3.28155	-1.24636	-4.36715	-1.02613		-0.923937
-0.794452	1.03247	0.172163	-5.24342	-16.7306	1.31429	-7.57367	-3.89756	-2.41483	0.468658	-6.66338	-3.82251	-2.45576
-3.2174	-5.62586	-1.23117	-7.23253	-1.29109		-6.13386	-3.07097	-2.583	2.34372	-7.50577		1.2425
-2.35332	-5.69269	-2.77356	-2.24772	-1.92426		-6.41228	2.74515	-2.03035	1.1806	0.233132		-1.392
-2.49152	-0.815253	-8.73284	-7.16855	-1.86408		-6.65674	2.41872	-1.66161	5.59921	1.38379		-3.31965
-0.717777	-0.471067	-8.7129	-0.976372	0.196196		1.9904	0.631517	-0.814726	1.09319	2.27592		-3.55395
-1.53497	-0.644501	-3.13399	-3.31493	-0.656927		-1.07782	-0.134007	-1.64962	-0.0583729	1.24106		-1.20669
-2.73069		-1.90482	-3.38914	-1.07851			0.550044	-1.90298	-2.30213	-0.885095		-3.61625
-9.23		-4.17895	-3.48966	-1.28348			0.179652	-0.675838	-1.61811	-1.87135		-2.07219
-8.8722		-5.6419	-3.19792	2.24678				-1.18616	-1.76242	-3.02705		-3.4744
-10.6769		4.30251	-0.52518	1.28902				-6.67158	-3.20163	0.798967		-2.31393
-4.63802		-8.02246	-2.51785	-2.6195				-0.825285	-2.10782	-3.74543		-3.31551
-5.02102		-9.12374	-0.442517	-2.89975				-4.90238	1.78204	1.45373		10.5091
-6.55487		-8.05911	2.1614	4.14473				-3.81801	-1.01389	0.933099		10.3591
-3.34083		-7.39321	0.704446	1.99598				-3.34801	1.24892	0.65522		-3.16424
-5.58732		-5.15105	0.332913	1.0473				-3.41504	-4.44317	-4.79624		4.12868
-9.57764		-7.85435	2.01555	-0.595256				-2.86402	-7.23778	-5.26205		5.76752
-3.35486		-13.7169	-1.56465	-2.18187				-2.21034	-7.50165	0.24064		-5.87993
-0.750826		-18.9841	-0.0187413	-0.142883				-1.31765	-4.83543	-2.57174		-4.84147
-2.58496		-6.33924	0.82304	1.11762				-2.64503	-5.13235	-3.54677		-4.75267
-3.85183		-18.5278	1.62814	-1.42079				-3.73178	-4.36705	-4.37049		-3.91316
-5.28057		-2.47193	1.29334	-3.73012				-4.28286	-7.84597	-1.00766		-4.57699
-1.6972		-3.71092	-0.579226	2.96712				-1.36107	-3.57292	-2.82514		-3.13632
-3.18609		-11.6386	-0.0198463	4.48482				-2.14216	-3.37798			-5.79789
-3.416		-16.3579	-1.75783	-0.471141				-0.42495	-5.36882			-1.84958
0.166934		-2.8651	1.00643	-0.335177				-2.49937	-9.50983			-3.19338
-3.58973		-1.30354	1.69198	-2.30915				-1.46918	-16.5518			-4.08616
-3.33136		-2.5592	2.35685	-0.512355				-2.0295	-11.8696			-4.27093
-2.35311		-3.37241	1.82751	-1.79895				-3.75757	-9.37392			-4.16415
-1.70943		-1.74902	0.262696	-0.339448					-14.5009			-5.57856
0.768958		-1.40783	1.49674	-0.776619					-14.198			-0.960774
-3.77252		-5.82726	2.9342	-0.417476					-4.0474			1.8697
0.960951		-5.96428	0.413075	0.0844949					-2.95567			-0.0401617
-0.485889		1.23081		-2.19436					-2.52311			1.43023
2.43254		1.25943		-1.38135					-6.64004			6.91633
2.79881		-1.61043		0.00787158					-10.394			-2.27448
0.185462		-1.26061		0.998645					-8.32051			-1.06094
2.03251		-0.0013337		-1.04376					-10.7417			-3.5511
0.923407		0.164567		2.07958					-6.33563			-4.29655
		-4.76898		3.34962					-9.22237			-2.45885
		0.462872							-5.71628			-3.99959
		-1.01232							-5.92733			-2.34739
		-2.97126							-6.69327			-2.71287
		-0.894254							-6.87462			-3.39048
		0.451807							-0.927142			-0.968253
		1.55195							-3.71514			-0.888239
		-1.33453							-1.81704			-1.44505
		-2.97179							-3.97532			2.19733
		-0.146697							-4.75682			0.81473
		-0.067817							-3.41089			1.15282
		-2.73555							-3.49878			-1.08921
		-1.53569							-2.22956			-0.714731
		-3.28475							-4.96197			-1.40627
		-5.80837							-4.4532			-0.405524
		-5.35							-1.26563			-0.262765
		-1.89207							-6.32618			-1.41892
		-0.101572							-1.88536			-1.53542
		-2.1769							-0.913514			-1.3091
		0.271102							-1.77765			-3.9204
		-2.06816							-2.45316			-0.789602
		-6.8356							-2.16635			-1.22333
		-1.31519							-2.24033			-1.46463
		-7.78595							-2.93548			-0.754238
									-0.109273			-0.796328
									-2.29098			0.067213
									-1.74639			-0.0709023
									-0.435558			-0.0888294
									-2.68517			-1.44739
									-2.47877			-1.70764
									-3.08262			-0.292011
									-0.873068			-1.14459
									-0.395735			-0.0490272
									-2.22269			-1.50071
									-2.37732			-2.1086
									-0.985493			-1.54014
									-2.51509			0.643914
									-1.58157			0.91519
									-1.83692			1.53894
									-1.1			2.81408
									-1.8287			-1.97356
									0.0488566			-1.52306
									-1.09657			-1.81018
									-1.79919			-1.79173
									-3.28389			-4.12576
									-2.14508			-2.19017
									-0.538956			-0.686777
									-1.39191			-0.763764
									-1.82738			-1.51072
									-1.06644			-1.50328
									-0.918697			-1.22925
									-1.75941			-1.20469
									-1.66988			-1.27989
									-2.13298			-1.15348
									-0.944022			-2.28149
									-3.41122			-3.32728
									-2.04052			-1.96999
									-1.37182			-2.49706
									-2.22965
									-1.80294
									-1.35491
									-3.80471
									0.585588
									1.10408
									-0.0527603
									0.366845
									-0.364477
									0.205326
									-2.44214
									-6.27954
									-4.42064
									-5.44446
									-3.82086
									-1.69095
									-4.03212
									-1.35554
									-2.3384
									-1.52291
									-1.09723
									-4.00409
									-2.72151
									-1.40335
									-1.09194
									1.18107
									1.16169
									-1.37499
									-5.98567
									-3.1425
									-2.6557
									-2.25625
									-1.61603
									-1.35425
									-1.22988
									0.612702
									-1.12043
									-1.40788
									-0.351574
									-1.8872
									-1.16454
									-0.417196
									-0.886313
									-1.53445
									-1.97683
									-0.963654
									-1.85135
									-5.97881
									-4.54031
									-4.08276
									-6.22015
									-2.6177
									-1.89233
									-2.55337
									1.11173
									0.559147
									-1.08869
									-0.324421
									-0.323647
									-1.44091
									-1.12005
									-2.67566
									0.550412
									-1.80666
									-2.89191
									-2.58597
									-3.42808
									-2.39165
									-0.5047
									-1.87745
									-0.46638
									-0.522793
									0.655761
									-0.0883163
									-0.848646
									0.278746
									-1.20777
									-0.753699
									0.683729
									0.798169
									-0.888812
									-1.54763
									-0.542246
									0.447378
									-1.8788
									-1.11545
									-0.75002
									-1.75285
									-1.76224
									-2.06002
									-0.604908
									-0.115852
									-0.998332
									-1.57194
									-1.45632
									-2.53105
									-3.86387
									-2.00294
									-0.846077
									-0.319343
									0.51357
									0.209357
									-0.273433
									-1.21045
									-0.51951
									-2.14822
									-1.06549
									-2.72621
									-1.73033
									-4.21164
									-5.0907
									-4.12154
									-3.19724
									-2.38448
									-1.45028
									1.34463
									-2.24546
									-1.74532
									-2.10279
									-0.549399
									-0.0510403
									0.227234
									-1.36186
									0.734405
									-1.48281
									-0.835094
									-0.350127
									-0.61326
									-1.68404
									0.132951
									-1.42083
									-1.25281
									-0.960534
									-2.01045
									-0.0708865
									-0.95357
									-1.37946
									-1.89961
									0.281983
									0.286657
									1.33824
									0.298735
									-1.15307
									-0.55021
									0.590248
									1.30511
									1.33419

## Sheet: delta
anterior and posterior cingulate	superior frontal	middle frontal	orbitofrontal	inferior frontal	precentral	postcentral	isthmus cingulate	parietal, precuneus and supramarginal	temporal and fusiform	lingual and pericalcarine	occipital	hippocampus and amygdala	striatum	insula
-4.41178	-4.79811	-3.89999	-2.15413	-4.91308	1.19932	-2.11562	-3.24644	-3.72397	-12.9502	-10.8978	-9.36401	-6.93013	-2.40066	0.0405364
-2.73518	2.03554	-8.0546	-6.61764	-3.61983	1.94044	-3.90802	-2.92851	-18.2544	-12.3372	-5.75027	-12.0286	-12.9455	-2.86302	0.826898
-0.209506	-3.47506	-4.46584	-6.53276	-4.42213	-29.7717	-4.64106	-8.66028	-20.2663	-10.9811	-1.22694	-12.9581	-13.9699	0.0518329	-0.590506
-5.59875	-6.14922	-3.33408	-1.74132	-2.19499	-22.3014	-8.17379	-4.6047	-17.1332	-14.4241	-7.20758	-16.7043	-10.6654	-0.376809	8.26849
8.66815	-0.517652	-5.07834	-4.8155	-20.4124	-18.2419	-0.330343	2.30027	-14.9248	-12.3444	-3.81461	-18.603	-11.1354		-10.6933
16.2047	0.184917	-6.22821	-6.30872	-8.78208	-44.0724	2.2643	3.75333	-12.7803	-12.0466	-3.14883	-22.3962	-13.1701		-5.47628
3.73069	18.3284	-2.15927	-4.97275	-11.2526	-7.27205	3.03561	-0.297351	-2.08718	-11.5193	-6.8485	-6.14059	-10.2698		-8.71403
6.59971	-4.93185	-6.58887	3.59333	-16.0623	-2.82773	5.23212	-1.64449	-2.01394	-14.2847	-9.07154	-7.21872	-15.732		4.55296
2.2995	-4.20849	-1.64035	9.98237	-15.7129	-2.03978	-4.49902	0.245735	-1.0804	-15.1253	-10.494	-9.54442	-4.55765		1.47336
10.7772	-13.347	-4.08214	4.20233	-10.3156	-3.06588	-3.1536	2.0489	-0.408843	-14.5124	-10.9985	-12.4065	-6.92479		2.70015
-7.32096	-26.7254	13.8431	-1.36296	-15.2737	-3.10462	-0.288565	4.45014	-0.591033	-14.0141	-9.77882	1.00614	-11.7225		3.00399
-5.68882	-28.5375	10.7865	21.8137	-35.1185	0.698695	1.50516	5.25893	-1.7186	-16.9704	2.56392	-16.6589	-11.7736		2.85102
-1.85674	-17.7651	18.8712	35.3913	-38.5381	-7.07549	-1.90816	6.07471	-5.45647	-15.0346	3.41733	-16.9783	-2.99937		1.34367
3.94586	-11.6875	16.8211	-13.852	-34.0153	-4.60704	-1.79302	2.07838	-2.29625	-18.8381	-2.14075	-17.3409	-7.15243		-3.01968
7.2492	-3.13977	4.73427	-14.391	-35.3874	-0.381939	-7.64337	3.5518	-3.06877	-20.167	0.268213	-13.4521	-2.20884		-1.39734
-13.4035	-8.72129	4.4696	-22.0312	-34.1388	-3.40056	-10.738	-0.128925	-9.30055	-2.38547	-1.15874	-18.5886	-3.24252		3.65431
-4.94815	-9.43527	9.33925	-13.0691	-30.4131	-1.79786	-16.7448	-5.87299	-8.26977	1.56678	-1.63813	-10.6293	-3.30155		3.44787
-2.40319	-6.01565	4.00543	-16.4363	-48.6663	0.465888	-14.0164	-6.08888	-5.78786	4.15101	-4.70447	-12.4241	-4.30575
-2.58711	-15.5645	-5.34876	-20.8449	-7.44996		-11.9911	-6.74888	-4.43578	3.06987	-6.58018		-1.44683
-2.97151	-13.2902	-7.54822	-8.59578	-4.70166		-15.443	4.63522	-5.16472	-1.4618	-12.4611		-3.71022
-6.42656	2.42409	-14.0401	-21.756	-4.30229		-15.1	2.38044	-5.45109	11.3376	-5.26776		-5.66444
-3.75514	2.94701	-16.9076	-5.27382	-3.20684		2.07358	2.15114	-3.24036	-2.26018	-4.36588		-7.64098
-4.14401	-1.05866	-4.65927	-14.8306	-9.37676		0.823815	0.510407	-4.90322	-2.72672	-5.5119		-10.303
-1.57256		-7.39066	-12.8094	-7.2833			-0.83854	-4.38981	-4.64883	-10.6081		-11.7585
-20.8174		-8.25751	-12.3546	-4.87207			-0.478055	-2.01969	-2.56651	-12.7999		-8.669
-19.2174		-7.57832	-9.84528	-7.51466				-2.04269	-2.77224	-5.05351		-9.19471
-25.5149		17.2206	-0.502688	-6.33029				-16.3644	-5.08471	-2.89036		-9.06057
-8.79092		-16.8742	-5.7219	-11.4399				1.86216	-6.03093	-4.41104		-12.2468
-12.0072		-16.2273	-1.38383	-13.342				-1.93913	1.28677	1.90697		28.5681
-18.5405		-12.7001	2.16413	-2.54476				-3.223	-9.85551	-0.115988		25.0264
-10.2765		-8.03097	-0.855925	4.23392				-3.77494	-2.45049	-5.67154		-8.3596
-10.2928		-10.1659	-1.53266	0.303072				-4.09972	-15.3554	-11.0268		11.3088
-22.2551		-21.2093	3.8949	0.00151145				-3.90448	-20.929	-10.5297		19.5646
-10.0005		-33.8738	0.656475	-4.78991				-3.01763	-21.1323	-7.28908		-16.7538
-6.58844		-43.7694	2.09005	-2.33556				-0.520925	-10.9144	-17.4086		-6.71655
-12.3821		-11.4153	0.9209	-1.43743				-3.91447	-13.8879	-17.3026		-7.38379
-8.53349		-47.2144	2.6687	-2.56021				-2.93265	-5.77709	-17.0318		-6.58342
-13.7017		-6.50765	2.50336	6.23841				-4.8273	-25.7355	-18.1214		-6.5027
-6.44405		-8.27653	-1.77609	10.521				0.0541993	-15.5599	-11.7004		-7.52728
-8.7153		-35.589	-1.87096	13.6923				0.479875	-0.816946			-16.5477
-7.92172		-43.8932	-4.31542	-1.81551				2.15133	-9.93198			-4.34546
-2.26681		-12.8192	-1.71907	-1.92047				-4.48176	-18.1808			-5.37121
-2.62353		-4.24142	2.31781	-4.28129				-3.03396	-32.1386			-6.39338
-7.63263		-9.18003	1.5489	-3.81154				-3.06147	-21.4363			-6.20217
-4.03413		-7.01484	1.34646	-0.280015				-2.41606	-19.3945			-8.841
-1.57865		-8.18944	1.09616	-1.0575					-27.1321			-10.2805
3.22756		-6.53611	1.20092	-2.1994					-27.2724			-5.98949
1.58423		-11.0501	3.77145	-2.1073					-5.35992			-3.01788
0.696124		-12.5931	0.427743	-2.33738					-4.20161			-4.68879
3.82818		-7.35936		-6.43485					-1.52313			5.55208
8.85165		-6.1899		-1.76712					-12.5535			8.39975
10.6657		-8.78129		2.33482					-22.021			-5.52515
2.87018		-8.08462		1.60302					-15.5418			-1.83467
3.3802		-7.84458		-0.909608					-22.3038			-8.63265
1.96184		-8.3842		2.55112					-20.0735			-9.51049
		-11.1901		6.45667					-20.5217			-7.20192
		-5.78488							-15.025			-7.57689
		-2.21996							-17.0274			-7.24852
		-8.98692							-16.515			-6.77925
		-5.57472							-15.5958			-11.6136
		1.53863							-11.2853			-5.25924
		0.179888							-13.4059			-4.30172
		-1.00427							-10.1332			0.299907
		6.62199							-13.04			8.16345
		12.4625							-14.1217			6.06341
		9.96582							-19.8592			6.03119
		11.2432							-9.45934			-0.799062
		16.6093							-10.949			-1.65339
		9.18174							-14.0757			-5.00391
		7.62436							-12.6303			-3.1343
		7.97619							-7.60306			-4.87142
		8.97857							-13.8063			-3.29575
		3.04327							-11.3658			-2.47403
		-1.89297							-4.34355			-1.91788
		1.36135							-4.3554			-11.2717
		-1.29821							-6.63007			-1.32386
		-1.57176							-5.02233			-2.34942
		2.97102							-3.69824			-2.97302
		1.2073							-5.59995			-1.40171
									1.82791			0.59157
									-3.99968			2.28637
									-5.92339			0.293123
									-2.45926			-1.28783
									-7.26238			-4.31152
									-6.28686			-4.85927
									-7.64684			-2.2014
									-1.87741			-3.69862
									-3.10404			3.02466
									-3.81307			-4.70763
									-5.51064			-3.87968
									-5.40615			-2.67501
									-3.14163			0.144973
									-4.56955			0.152803
									-5.71958			7.08867
									-3.97697			8.98232
									-3.03809			-5.33739
									-0.128787			-5.29186
									-3.76967			-5.86895
									-1.69691			-4.49215
									-4.89217			-5.33857
									-4.56344			-3.03185
									-0.320505			-2.59021
									-5.42174			-4.29524
									-1.58857			-3.26636
									-0.741912			-2.81559
									-3.45706			0.880967
									-4.05716			-2.78596
									-2.63188			-3.3949
									-3.13214			-5.07599
									-1.34596			-3.91709
									-9.99629			-7.70624
									-4.2731			-2.7875
									-4.70557			-7.03043
									-4.40215
									-3.50375
									-3.27448
									-5.37244
									-1.63503
									-2.17829
									-4.07797
									-2.1943
									-0.93076
									1.19656
									-8.67049
									-13.3087
									-10.0884
									-9.89688
									-5.76681
									-3.91019
									-5.319
									2.30351
									2.98992
									1.89026
									2.16303
									-3.91303
									1.92879
									1.62229
									2.79571
									1.96509
									3.56484
									1.29231
									-7.32664
									-3.70591
									-1.472
									-0.48508
									0.952785
									0.918363
									-0.436903
									4.85816
									-0.435598
									-0.437446
									-0.300253
									-1.88832
									1.08528
									1.47684
									0.811931
									0.430621
									-1.95291
									1.16499
									-2.91548
									-10.243
									-7.78269
									-8.52777
									-10.3674
									-3.9357
									-2.07817
									-2.3993
									3.12296
									2.21842
									-1.3537
									-1.40298
									0.153312
									0.952172
									1.25159
									-2.49639
									2.84558
									-3.53726
									-5.30395
									-3.46429
									-3.5357
									-2.60677
									0.210735
									-1.3941
									-0.681719
									0.353541
									1.01723
									-0.568983
									-1.56733
									-1.27168
									-0.613136
									-0.297396
									-2.05355
									2.25832
									0.0534544
									-0.136438
									0.95248
									2.11043
									-3.38709
									-2.47233
									-1.20709
									-6.26192
									-5.63888
									-5.74472
									-4.71873
									-3.73594
									-5.78565
									-5.52529
									-6.10838
									-8.23483
									-8.91008
									-5.7315
									-3.89773
									-3.03672
									0.0806974
									-0.069408
									-1.83215
									-4.99382
									-0.985113
									-5.20693
									-7.83951
									-8.829
									-9.49818
									-11.4252
									-13.5115
									-13.0547
									-5.58453
									-3.32697
									-0.804515
									-0.82773
									-6.88311
									-4.38221
									-2.61048
									-1.75959
									-0.694653
									-1.10495
									-3.06324
									0.420704
									-3.62764
									-0.922132
									-2.37274
									-2.97288
									-2.52789
									5.10615
									-1.57709
									-3.19009
									-3.24145
									-5.965
									-2.40684
									-2.62795
									-5.60641
									-5.45973
									-1.21201
									-1.24825
									-1.35337
									-1.73663
									-2.2231
									-1.42446
									-0.286593
									1.51747
									1.88266

## Sheet: theta
anterior and posterior cingulate	superior frontal	middle frontal	orbitofrontal	inferior frontal	precentral	postcentral	isthmus cingulate	parietal, precuneus and supramarginal	temporal and fusiform	lingual and pericalcarine	occipital	hippocampus and amygdala	striatum	insula
-11.8747	-7.9171	-11.6775	-11.4497	-6.15536	10.0588	-0.847392	-2.37365	1.26342	-20.3521	-7.04429	-14.8678	-1.12419	-2.87779	2.39001
-2.31152	-7.60217	-11.3276	-10.208	-9.55891	12.7317	-2.71708	-2.48009	-26.7676	-18.7039	-12.8273	-15.2341	-9.55273	-3.12891	6.29588
-3.05912	-3.66879	-8.44982	-13.0456	-10.9901	-44.5484	-7.30993	-15.246	-33.0417	-16.7145	-6.54855	-15.116	-18.2143	0.449757	5.28728
-6.899	-14.3265	-9.00209	5.3365	1.51106	-32.353	-13.5511	-7.49975	-29.7398	-19.0578	-14.9485	-21.3577	-11.1608	-1.82903	12.5918
9.48806	2.43626	-10.2011	2.92374	-8.48505	-30.1662	-3.58725	16.0852	-25.3987	-16.3476	-10.4348	-31.1121	-13.8915		2.37194
9.15592	5.04799	-8.2347	-3.34998	-4.76782	-72.9942	5.92594	21.8905	-23.369	-15.1879	-9.93075	-29.2127	-17.8674		-1.459
8.09833	14.526	-2.68564	8.10765	-5.49297	-0.993211	14.6007	21.27	-2.43494	-16.2047	-20.2208	-19.1861	-13.0617		-7.706
23.6104	-5.69878	-5.84341	6.64346	-9.77979	-1.11355	9.00508	19.9312	-5.41918	-21.6815	-21.2259	-9.85988	-22.4916		8.47524
4.69207	6.66624	-9.84368	8.80526	-8.77464	-2.85964	-8.09217	12.4161	-6.2453	-22.2028	-20.4968	-15.8028	0.716392		8.00486
13.4441	-18.9887	-12.1417	0.446904	-8.20673	-1.95318	-6.26668	-0.946381	-0.976591	-20.9483	-13.9718	-21.3429	-6.46855		-0.915889
0.518392	-39.8627	14.3139	1.83925	-7.99577	3.53197	-13.5033	-3.43845	-1.18649	-17.9865	-18.967	-10.6216	-13.2189		3.61952
10.6041	-37.192	9.41642	5.4516	-22.4955	6.84706	-4.63618	-4.03467	-2.46503	-19.218	-4.87496	-25.6842	24.7884		1.86648
17.5877	-14.6045	17.5401	19.4874	-24.8572	-1.95407	6.81182	-5.57022	-5.46578	-23.318	-16.4799	-24.4855	13.0554		2.67451
14.6111	-6.87014	5.74491	-7.2475	-24.3333	-4.46346	-6.79138	-4.64675	0.16058	-18.0425	5.44178	-25.7258	17.665		-2.53908
2.28601	-5.64047	9.5072	-4.36838	-22.1501	-1.61874	-8.75441	0.159174	-0.826085	-22.5324	18.7319	-20.7212	25.2477		3.6825
3.78973	-5.32161	7.42362	-10.2544	-19.5312	-10.512	-4.32619	-3.66647	-13.8113	20.3662	18.1071	-21.9764	14.4984		15.472
-3.19912	7.16735	16.7534	-5.15409	-14.9586	-4.67829	-8.66667	-3.76591	-13.6188	12.035	9.07038	-25.276	12.794		5.77805
2.12081	10.8885	5.98654	-8.53951	-20.3706	-2.26371	-4.99927	-4.34866	-14.292	19.4897	6.57099	-21.8227	5.87377
2.46638	-1.42178	-1.43749	-12.1804	-5.2633		-11.0564	-5.56146	-13.2705	9.76346	4.01216		15.2587
12.5589	0.0643244	0.298802	0.859587	-1.54376		-21.3837	8.22055	-11.8	16.1668	-22.2715		12.8488
2.14633	2.82731	4.34045	-5.32118	-3.16811		-15.2366	9.18479	-7.72036	17.0909	-10.932		25.8001
1.7103	-5.2869	-4.11307	7.98727	13.0678		1.19476	9.7052	-7.41243	21.4949	-13.1137		15.0781
-1.93338	-5.28241	3.44661	4.95948	11.3379		0.783484	-3.89597	-10.6745	25.3045	-13.4678		-11.1452
-5.86279		1.13579	5.50458	5.20817			-7.16768	-2.53086	9.94843	-18.0947		4.46854
0.938501		9.41421	11.9156	9.1893			-8.19058	-7.41184	16.6495	-24.1258		2.45162
-4.72303		2.30874	10.3678	3.29833				-5.42743	18.7828	-14.2788		-7.7957
-14.9909		-6.10896	3.92827	4.62211				-20.5931	29.394	-9.73962		2.59008
-9.44698		-13.486	0.927067	1.84633				2.87361	11.909	-5.72384		0.60669
-9.00783		-8.75411	3.4032	-3.8036				1.6609	17.9831	-0.595705		14.3595
-12.0401		-3.97624	6.62565	7.95885				0.0953918	4.77472	-3.58316		9.91047
-10.9347		1.86068	2.50901	9.07503				-1.3185	10.0095	-14.9897		-1.13698
-7.51568		-17.0759	1.89509	3.18662				-4.80052	-17.5378	-15.1342		6.21365
-16.9466		-18.4093	4.25173	2.86368				-5.559	-28.0681	-13.194		7.52361
-2.99913		-25.3253	6.31233	3.22625				-7.58318	-25.3174	-17.6712		-22.0854
3.26447		-35.6781	6.66938	2.71273				-6.93786	-13.6657	-32.0708		-5.22188
13.3745		-18.9306	4.1003	3.76499				-6.90078	-13.3822	-25.6417		-3.73704
3.523		-72.7942	6.62849	12.9906				-3.84612	-3.20373	-28.539		-23.1242
-5.68637		-10.9371	4.82706	23.3237				-3.46024	-24.4056	-31.7293		-5.90894
4.32953		-13.6277	4.95201	24.5632				-4.17545	-14.8152	-24.4805		-12.2709
4.38518		-31.3713	-5.45311	28.0912				-3.01382	-7.71245			-20.0348
-0.673504		-33.9874	-6.84076	4.06298				-0.634248	-17.0838			-7.75497
11.2823		-7.93797	-9.83289	0.694548				-5.31904	-44.7362			-3.68696
-1.47594		8.07904	-5.07359	1.87278				-4.33059	-45.421			-6.60936
-2.03903		10.9374	-1.87208	-0.226955				-3.13285	-55.1838			-1.24784
-7.96964		7.95988	-3.33594	4.68852				-1.9033	-56.6892			-8.40464
-1.24946		-3.02196	-0.245291	5.2447					-51.0932			-13.251
2.84356		2.92949	1.07719	7.05844					-44.2143			9.63691
11.4877		-3.13576	-0.582343	6.80426					-5.91138			0.72342
15.0673		2.27092	-3.46616	2.568					-2.03176			18.8305
12.6861		11.6075		3.1746					-1.78562			17.1314
12.1697		12.9786		7.94671					-34.5285			1.2359
24.8738		6.82547		-1.70317					-47.6064			-3.43614
12.1561		1.59668		3.1722					-45.7647			16.9438
1.23222		-0.211251		0.691456					-46.0312			-1.11493
3.00361		-0.44174		-3.58761					-7.90112			0.287001
		9.84463		3.89014					-9.68584			8.53552
		11.3812							-5.99913			6.05146
		-16.1077							-1.17185			3.03702
		-32.1223							-5.11387			7.99274
		-28.0141							-4.61378			0.864363
		-0.693043							11.9195			-1.83649
		2.0201							11.9564			-7.55924
		1.49672							12.1004			7.92145
		24.219							-10.1816			12.5519
		32.1312							-7.86738			9.19382
		28.4643							-7.89018			13.8622
		29.9798							3.83146			2.30201
		35.7988							-5.69135			1.48927
		31.8055							-5.15236			-7.92903
		39.5194							-11.2746			-6.87809
		43.373							10.5423			-11.0787
		26.3006							2.87083			3.46891
		1.18266							0.928298			2.75236
		-1.75048							-7.29404			6.31056
		-2.81682							-10.8104			-16.2583
		-5.66479							-10.7426			0.423692
		5.89382							-5.1015			-2.41371
		4.13662							-11.1409			-3.8895
		6.48885							-5.67706			3.23178
									-7.894			3.6644
									-5.31689			1.46657
									-4.16645			0.0982153
									-5.08735			-0.476644
									-15.5506			-4.93795
									-6.88958			-7.34309
									-14.8168			-4.19868
									-1.03215			-9.47461
									-0.925536			2.12201
									-3.8478			1.47014
									-6.57643			0.694957
									-7.76132			-0.756274
									-1.96454			-3.55999
									-4.21936			-4.7477
									-5.49539			-1.39573
									-6.51176			-4.21218
									-5.86961			2.27186
									-5.50945			1.26822
									-4.92358			2.90603
									-3.98458			-0.990337
									-2.42683			-4.10273
									-4.59293			-4.67275
									-7.33334			-5.08317
									-4.13862			-8.17639
									-2.2843			-4.92796
									-3.24925			-1.78079
									-4.6626			8.3314
									-2.16626			-0.881851
									-0.487471			-1.3129
									-2.94268			-5.10981
									-3.14798			-3.78751
									-17.3906			-4.78743
									-11.4433			0.400409
									-9.0861			-9.47993
									-7.17949
									-6.32532
									-6.57101
									-6.12191
									-2.35979
									-1.7839
									-2.52134
									-1.65731
									-2.96325
									0.956708
									-9.99753
									-10.447
									-5.14124
									-10.5012
									-6.67269
									-4.7698
									-4.78794
									4.8366
									2.6672
									-1.86869
									-2.98511
									-3.43223
									5.30631
									13.2982
									12.4257
									4.59589
									6.45848
									2.74269
									2.88676
									9.83885
									9.69485
									5.40353
									7.33316
									18.9403
									18.9196
									5.96086
									-3.38313
									-4.67466
									-5.38021
									-5.03155
									-5.27444
									-5.32785
									-3.00087
									-1.90563
									-1.95474
									2.0752
									-1.85548
									-12.7996
									-12.3727
									-13.6693
									-9.91334
									-3.02609
									-3.47383
									-1.96803
									1.5981
									-4.07941
									1.78108
									0.116873
									2.11095
									-0.000506974
									-1.47297
									-4.32536
									-3.75187
									-5.50168
									-5.2676
									-4.7766
									-5.52488
									-6.10985
									-5.90989
									-4.46355
									-2.30284
									-4.33123
									-7.07587
									-8.1218
									3.03068
									0.565776
									3.63005
									4.5682
									0.175412
									2.18151
									-0.344025
									-1.59914
									-0.0618544
									1.31141
									-2.82306
									-3.354
									-1.71623
									-9.47368
									-9.24805
									-10.1654
									-8.76447
									-9.53051
									-7.28822
									-8.74764
									-8.84546
									-11.5349
									-12.0979
									-14.2878
									-7.69054
									-10.7161
									-8.70268
									-9.63658
									-10.6513
									-12.6529
									-10.0599
									-12.3109
									-19.0299
									-16.2313
									-15.3895
									-15.1748
									-14.2586
									-15.3687
									-3.73823
									-1.91842
									-6.0838
									-10.7876
									-10.2009
									-7.94016
									-1.16484
									-6.00055
									-3.1164
									-2.15535
									-6.94578
									2.99113
									-3.50458
									-4.33094
									-3.99082
									-5.33718
									-1.48768
									5.34491
									-0.826522
									-0.123266
									-3.6193
									-2.41515
									-2.06786
									-5.69903
									-5.68283
									-7.20429
									-9.28757
									-12.0159
									-12.2983
									-9.35584
									-6.48949
									-4.35236
									-2.95999
									-4.99419
									-2.01916

## Sheet: alpha
anterior and posterior cingulate	superior frontal	middle frontal	orbitofrontal	inferior frontal	precentral	postcentral	isthmus cingulate	parietal, precuneus and supramarginal	temporal and fusiform	lingual and pericalcarine	occipital	hippocampus and amygdala	striatum	insula
-36.0879	-23.8989	-46.3468	-36.7177	-32.5758	-7.68361	-3.64197	6.64436	-2.86292	-20.0192	-8.49073	-13.1519	2.75056	-25.2255	0.966754
-14.4112	-31.9955	-40.7794	-37.0707	-43.3817	-0.416567	-2.93267	0.80277	-25.7405	-20.8746	-18.2541	-3.91639	-9.57592	-35.3514	-0.630364
-24.8711	-27.5478	-37.6017	-43.5547	-41.1529	-71.9479	-9.56964	-15.6639	-22.8947	-18.6055	-14.2198	-7.87291	-17.498	-30.9053	1.75738
-28.9531	-61.2087	-38.015	-12.9404	20.2007	-58.8747	-24.4384	-2.4789	-16.6334	-17.4455	-11.5867	-23.3767	-13.0428	-14.9015	-16.624
-1.1895	20.5279	-32.757	-16.7432	-14.1291	-56.3072	-30.7803	-23.5934	-11.0745	-24.4146	-15.5341	-35.6297	-18.0528		-10.8777
7.29443	20.0409	-29.8541	-25.1143	-18.347	-159.637	-28.669	-24.9591	-13.2145	-25.5157	-7.43814	-39.1075	-19.8133		-6.42991
10.3857	25.721	-30.6293	16.7505	-16.4707	0.421378	-16.6682	-16.7589	1.17339	-22.7065	-22.5084	-29.2212	-24.4709		-12.7847
37.9419	-22.6513	-37.8534	12.7174	-16.4596	5.43216	-30.6866	-22.2664	-0.715692	-27.946	-41.1612	-20.8037	-36.491		-5.00571
14.7016	-19.9243	-45.1717	12.8926	-17.1502	-11.1216	-51.1534	-26.575	-3.86608	-37.0265	-37.3892	-28.676	-11.2665		-0.454927
17.1528	-64.4531	-39.1532	11.2657	-17.2638	-7.48927	-36.4437	-7.11477	-1.55921	-32.5185	-29.313	-34.0783	-18.7071		-13.4733
3.30163	-78.2192	22.9749	19.3403	-7.13911	-7.34361	-49.4571	-14.013	-2.49924	-28.6929	-27.4985	-22.0193	-28.8129		-12.6978
-7.33836	-70.4558	31.4509	5.89938	-22.4009	15.8565	-25.7876	-15.6005	-2.6904	-26.4701	-8.0359	-41.6862	24.7893		-9.45248
-2.28508	-70.0578	49.171	0.75522	-23.2611	11.0537	-35.2629	-15.2509	-4.39894	-34.3151	-26.7093	-41.3952	8.34982		4.20949
-0.872582	-16.2112	12.8189	-25.3615	-30.5544	-18.4266	-44.2709	-16.1691	2.61635	-30.9138	-19.3539	-44.9315	5.4214		-4.22107
-10.521	-28.1203	15.5955	-17.5351	-31.9333	-26.7492	-52.4703	-8.60198	3.00523	-28.1919	-15.4606	-39.2628	14.3938		-0.786038
-3.02295	-49.1348	16.8401	-17.8369	-25.0463	-35.9748	-55.6664	-16.733	-12.3705	-4.56218	-14.7791	-47.0931	10.3389		2.36399
-14.5731	12.3273	36.688	-12.329	-18.6866	-27.8696	-50.3577	-15.9423	-11.2609	-11.1658	-25.1342	-50.7448	8.80093		-8.39521
-8.40669	5.46603	-0.550522	-25.4904	-18.4576	-20.0089	-51.6508	-15.5012	-14.4793	3.5987	-25.2332	-54.3158	7.05797
-25.7348	2.34817	-12.9714	-27.0392	-74.4275		-46.5768	-15.266	-14.4634	-13.5641	-25.9993		-7.3901
-15.5214	7.28374	-8.70104	-9.99532	-30.6369		-56.6681	-4.96242	-13.1122	-12.1002	-30.4133		8.00615
-39.2963	-6.85294	-3.24358	-7.64382	-41.0754		-51.3636	4.52129	-14.1542	-13.1055	-26.4785		10.4167
-11.8592	-22.113	-12.3795	7.51431	6.0793		-8.39544	-3.80717	-13.2181	17.8031	-27.105		12.1327
-14.0277	-55.3857	-36.9793	-4.87876	8.52538		-8.84748	-26.1025	-17.448	3.67641	-27.6195		-16.5454
-24.7541		-34.3147	1.41661	-2.1468			-28.8637	-7.29671	4.23898	-27.918		-6.87777
6.81128		-27.8326	14.7285	8.94355			-23.2242	-16.8131	6.43963	-36.0344		-5.67874
-1.05339		-19.9882	24.4003	0.61535				-9.41955	17.9223	-34.0898		-12.6614
-18.1631		-23.9584	-0.120934	10.9459				-57.1838	26.7947	-23.0898		-3.55679
-63.9067		-19.0444	-0.939443	-4.4296				-22.2436	5.51422	-22.2303		1.50574
-64.0147		-56.7305	-1.46014	-13.7785				-17.3885	4.5404	-8.25813		15.9737
-47.8551		-36.7094	-0.400703	11.0724				-18.4734	4.83968	-17.6032		1.21251
-51.9085		-30.235	-3.52004	20.6288				-23.7939	-6.30774	-28.9797		0.296571
-22.3171		-45.2272	-0.673617	-8.84683				-25.8626	-24.0084	-25.766		-7.7651
-44.9706		-83.3991	0.0518738	-5.41618				-21.4809	-24.355	-26.0118		-14.9902
-9.54123		-47.2597	-2.69559	-1.37683				-23.2334	-30.0896	-43.322		-28.8439
-20.6107		-49.9715	0.935338	-5.43376				-24.9919	-19.5847	-52.0918		-0.516734
24.1423		-51.9218	-6.75658	-3.60388				-22.5632	-17.3715	-57.4422		-0.875716
-21.1039		-145.835	-2.73729	-11.6114				-17.9141	-17.6647	-43.5079		-18.188
-13.333		-72.1255	-6.22666	-10.5601				-21.9741	-21.4175	-63.0533		1.1458
-24.4924		-83.3836	-9.86165	-6.86245				-22.0068	-33.4773	-38.4733		-3.95377
-3.46967		-81.2004	-11.5657	-3.51348				-14.0241	-11.6988			-22.3225
-14.2252		-47.6584	-12.4115	-5.70716				-18.4711	-23.0141			-4.09652
14.9702		-78.4266	-15.9273	-11.2069				-19.1081	-30.4324			-8.30113
-16.511		-20.1686	-13.7425	-8.84117				-20.9053	-31.095			-17.9127
-19.6374		-10.1253	-11.1181	-13.5825				-16.6528	-43.4776			0.917951
-32.2107		-9.14401	-9.64471	-2.94709				-18.7261	-46.2889			-3.1984
-26.9314		-42.0658	-13.8043	-5.97655					-37.3971			-28.604
-25.3671		-23.5742	-10.3175	-4.31151					-32.2342			21.6854
-22.1443		-35.736	-11.5052	-5.76637					-17.5683			12.7695
-16.9876		-10.4551	-12.7417	-11.5439					-11.559			15.6267
-11.8054		11.1808		-9.57276					-20.3574			27.7531
-13.2376		12.8093		-5.00574					-36.8177			0.212003
-12.447		-3.93599		-11.6052					-37.3613			-2.71981
-21.0001		-24.3432		-9.58526					-42.9198			21.8346
-0.855885		-28.9397		-9.24999					-37.6818			-8.65668
-1.29693		-28.516		-10.4622					-9.60388			0.443853
		-8.54311		-6.15986					-12.4687			7.24643
		-1.48958							-11.9734			0.20724
		-23.7762							-0.47366			12.0033
		-38.5124							-18.3879			18.7732
		-37.9033							-12.2143			-8.39167
		-11.1577							3.89185			-0.135316
		-12.172							3.26176			-0.368052
		-9.43207							7.2487			6.12259
		-18.9134							-4.47582			3.4227
		-16.9504							-9.19675			14.7807
		-13.001							-7.30463			46.7751
		-6.63708							-2.60417			1.23669
		-1.81863							-5.78917			-4.60939
		-2.82089							-15.9336			-8.76025
		0.0223221							-23.6348			-9.38619
		0.725906							-9.62602			-6.10962
		-8.84023							-14.098			-1.99497
		-32.7136							-19.6454			-2.69566
		-44.3737							-3.29048			-0.567928
		-61.2995							-5.46317			-21.9107
		-64.2107							-8.42453			2.78096
		-61.8241							-2.95759			0.657137
		-54.0079							-20.8403			-1.54529
		-46.3281							-3.40865			-4.45907
									-6.2549			3.40058
									-5.47053			-5.47408
									-5.58642			-5.31138
									-5.68355			-7.34734
									-22.1052			-8.24266
									-7.90019			-7.85755
									-11.1931			-3.90671
									-7.72177			-11.4691
									-5.68253			1.86269
									-5.50128			2.10758
									-7.59695			4.20223
									-6.61667			0.492866
									-7.45041			-3.46638
									-2.37313			1.90152
									-9.13177			1.33653
									-0.498388			-2.16129
									0.982194			19.5362
									-4.09664			19.7864
									-2.96613			15.8666
									-2.60869			11.214
									-6.85715			3.11006
									-3.66548			2.82254
									-7.27004			0.000278288
									-5.74389			-1.81628
									-2.62674			-8.90457
									-8.41016			-5.11963
									-15.1138			-0.752152
									-3.0023			-3.34984
									-5.03298			-4.85509
									-6.04631			-9.42293
									-0.837736			-0.0592082
									-23.5421			-2.46966
									-12.7106			-5.9287
									-11.8159			-19.0257
									-8.92223
									-5.35449
									-14.7839
									-5.43679
									-1.63789
									-0.411307
									0.0257388
									-0.812635
									-1.62545
									3.76003
									-19.1472
									-13.6212
									-10.9292
									-15.3908
									-21.1007
									-17.7122
									-16.9342
									-4.61703
									-10.7724
									-14.4107
									-15.2651
									-18.8053
									-19.4563
									-14.8071
									-14.5618
									-4.66273
									-5.35243
									-14.3395
									-7.45259
									-11.0631
									-20.0252
									-14.1851
									-9.16637
									-6.23005
									-12.2715
									-7.55216
									-6.71415
									-0.180829
									-11.0265
									-12.3278
									-6.1758
									-9.36482
									-7.07111
									-1.73654
									-17.0188
									-11.0155
									-19.1053
									-16.6807
									-13.8519
									-16.3259
									-9.39051
									-6.12036
									-9.47966
									-7.29921
									-3.96829
									-1.6962
									-6.64849
									-9.13759
									-7.60727
									-2.30131
									-6.01486
									-6.47806
									-4.91261
									-10.055
									-10.7624
									-10.733
									-11.3562
									-10.6651
									-7.23979
									-11.6554
									-26.7571
									-31.8163
									-41.3185
									-41.7237
									-0.286109
									-3.81649
									-3.11347
									-0.873594
									-11.3056
									-12.3212
									-25.8699
									-17.6156
									-18.7014
									-17.7708
									-11.6079
									-10.7239
									-14.167
									-4.53751
									-5.25129
									-6.02406
									-9.73805
									-5.75219
									-8.84745
									-8.84153
									-9.34844
									-15.5917
									-14.1489
									-14.546
									-9.34987
									-18.3455
									-15.5635
									-16.5353
									-18.9167
									-19.4316
									-13.8153
									-12.9111
									-34.9016
									-27.1122
									-20.8503
									-20.753
									-14.1182
									-12.8193
									-0.427844
									-4.76266
									-3.80434
									-6.56577
									-18.4815
									-1.56542
									-4.59439
									1.7531
									7.6328
									11.3708
									0.0366646
									-2.38808
									-11.2208
									-7.45684
									-8.14004
									-6.66786
									-9.69483
									-6.31133
									-11.6772
									-12.1383
									-11.5725
									-8.70363
									-16.3897
									-9.13992
									-10.6297
									-6.18936
									-21.3676
									-24.9402
									-26.5043
									-25.3805
									-20.4359
									-19.6134
									-15.3376
									-18.7427
									-14.494

## Sheet: beta
anterior and posterior cingulate	superior frontal	middle frontal	orbitofrontal	inferior frontal	precentral	postcentral	isthmus cingulate	parietal, precuneus and supramarginal	temporal and fusiform	lingual and pericalcarine	occipital	hippocampus and amygdala	striatum	insula
-24.6353	-34.4485	-28.3809	-25.0623	-14.0715	-30.5562	-7.41338	1.62916	7.91973	-32.1034	10.7503	-19.8926	24.9881	-7.55093	6.85119
1.52895	-15.9849	-29.0485	-18.6639	-13.9545	-25.5569	5.34197	7.95536	-52.0878	-32.062	8.14871	-32.4299	10.9871	-13.0973	9.68299
-5.81755	-9.63005	-33.685	-28.719	-12.5046	-19.483	9.2514	-11.798	-59.9956	-32.075	-13.0208	-26.8938	-34.9909	15.065	8.69675
2.0872	-41.7915	-29.0272	-29.0188	43.4045	-41.172	-25.7259	-7.35834	-42.1888	-29.8042	4.33163	-36.5363	-16.2248	-4.29243	30.5183
4.27893	60.2231	-13.765	-29.3232	-8.11625	-41.0106	-38.6968	-22.5462	-40.5737	-22.194	10.2531	-39.376	-20.8622		-5.84356
4.75472	55.3215	-21.737	-18.3743	-18.0718	-19.0403	-66.5479	-12.4142	-33.1058	-27.6806	16.1334	-57.241	-20.974		-5.17082
13.7005	64.5769	-19.3257	55.1716	-13.721	5.69959	-46.3551	-9.16903	6.12578	-27.1898	-5.2719	-41.4348	-18.9171		-3.48741
77.3869	-25.1558	-33.0774	31.0078	-14.699	4.04777	-28.1141	-22.7382	-12.5525	-26.2256	-24.4316	-52.8873	-31.9987		-12.3505
55.2037	-19.5909	-41.0022	15.4904	-17.0964	-22.0739	-46.0259	-39.953	-16.029	-24.8828	-22.5804	-46.4363	7.56892		-2.56265
69.0801	-57.2319	-37.8234	21.7893	-9.96521	-14.2199	-60.3861	-6.60081	-3.9202	-21.4282	-11.6879	-54.1874	-3.06966		-3.06318
56.7677	-38.3784	36.5097	46.5072	-20.3091	-23.4217	-51.0364	-5.1523	2.4854	-26.7269	-34.1464	-46.5836	-28.2801		-4.9015
-8.49447	-40.2489	54.7816	-2.51009	47.4398	-3.3897	-42.7967	-15.8065	2.13769	-15.8934	-33.6188	-49.1851	9.11869		1.185
-11.7133	19.5287	61.3984	-10.3346	56.4239	-34.3668	-69.7423	-4.76205	7.66564	-42.4134	-42.948	-54.649	15.0899		4.00284
-35.954	25.0748	46.9885	-12.7389	37.0749	-7.62847	-56.9688	-14.426	8.79803	-47.2733	2.98668	-60.2309	10.618		-4.27143
-49.7739	21.4971	29.4819	-4.20301	27.283	-8.27991	-54.4758	8.6925	13.3688	-43.4788	2.26619	-50.6184	24.2882		7.92604
-1.47066	-3.02151	43.4946	-7.85053	41.6474	-20.4301	-57.3673	-13.5066	-13.5731	23.5065	-4.8661	-45.2051	26.6104		10.2324
-4.48802	40.9857	39.823	-0.594172	33.1921	-12.668	-57.1725	-12.1625	-15.918	24.8854	-11.4526	-34.7303	37.4747		-12.6966
-0.898688	12.2927	-29.4333	-9.60631	29.092	-14.309	-26.3813	-9.22752	-6.5139	22.3401	-14.0945	-40.1387	45.3239
-25.4419	38.0745	-19.5373	-7.73216	-8.01515		-24.2979	-9.06271	-1.65702	19.8528	-19.4487		60.43
-7.51051	39.225	-15.1339	-8.30981	-2.43636		-30.7255	-18.6754	-10.3133	25.8118	-44.3979		50.4875
-25.7366	-16.4068	-5.03671	29.2044	2.02659		-24.6636	-6.7026	-11.8245	22.4828	-30.2279		16.1012
0.233216	-22.7738	-11.2523	15.4773	18.4234		-11.747	-1.3438	-10.9099	84.4179	-32.0663		37.9474
-4.07425	-39.6641	-44.0924	7.7696	14.6529		-16.0659	-15.177	-15.4863	32.1604	-38.5692		-11.194
19.2411		-44.3854	12.4426	13.7236			-16.2445	-4.32916	43.1785	-44.0549		-1.37527
32.9812		-49.4385	34.8575	27.4318			-6.67001	-4.18159	41.5676	-42.8163		-1.86644
33.6516		-32.8987	37.3942	17.278				0.122302	25.364	-37.1798		-16.7926
40.7815		-7.62554	8.58586	15.58				-18.1854	26.9697	-18.656		5.05124
2.80661		-6.20363	13.7299	22.425				-22.3457	33.2021	-14.658		0.816406
9.38427		-56.348	21.0891	26.597				-23.4973	47.1042	-5.74546		13.9148
3.4265		-32.224	5.42829	21.8846				-17.0483	49.6645	-20.6599		1.72469
11.1313		-22.6541	3.44565	30.6173				-24.5957	64.0898	-27.3534		0.425837
26.1065		-58.2642	-2.12013	-0.0462559				-31.37	-19.8738	-36.212		-8.63112
22.4111		24.605	6.29803	4.45796				-30.7077	-18.8789	-37.4317		-11.8489
-7.19073		48.531	5.09047	-0.469794				-29.6754	-25.9272	-30.3411		-25.5583
-25.3515		92.4847	4.27522	1.33432				-29.2912	-28.9154	-29.5023		17.4796
56.4129		0.0362432	-0.738527	0.59826				-30.7852	-26.8849	-28.1106		13.0593
-38.9438		-12.6351	4.91721	-7.57771				-14.4863	-18.367	-13.2185		6.98379
-22.0905		4.15144	1.56123	-12.3088				-17.1413	-19.7024	-22.9471		16.2903
-53.8922		5.4348	-1.10364	-13.0522				-24.5018	-13.8083	-26.6677		19.0134
13.1741		5.3633	0.685169	-25.8357				-17.8924	-11.2953			9.37377
8.162		21.4095	-0.493957	-2.25684				-16.5329	-21.2112			13.0524
51.1594		-17.377	-4.29865	4.92443				-16.697	8.08987			-1.42886
4.91621		-23.7689	-7.19729	-0.23584				-16.631	15.7897			-5.42424
7.90451		-14.2405	-7.72212	8.41806				-12.6085	11.9583			15.0456
-0.73858		-10.1389	-6.48126	-0.910545				-14.9798	18.4221			17.018
-0.71193		-95.7717	-8.6868	-4.94612					20.0103			-1.47463
2.14035		-86.3349	-8.6099	-5.16996					27.676			12.2466
-2.86445		-81.9167	-4.12712	-4.42855					3.26857			15.2425
-2.27784		-63.1258	-11.2516	0.0149715					6.51958			23.4394
-3.55082		11.6741		-2.53415					19.8635			21.2222
-9.16542		-1.32162		-0.331556					-5.10207			-0.459228
-9.88571		-7.12327		-9.16436					-1.43846			1.11666
-24.2161		19.9214		-11.1005					13.1275			12.4654
13.3102		30.1868		-7.17031					7.19738			-2.87362
9.5012		5.03732		-15.5371					-2.74405			-1.22397
		13.1398		-10.4991					-9.47532			-5.9081
		1.67059							-4.95055			-3.48579
		-26.82							1.28394			-0.87163
		-44.1232							-9.5878			6.24955
		-41.9269							1.80683			-12.9195
		-14.8006							1.92953			5.44687
		-21.7094							-5.68809			7.23144
		-15.9235							-2.77474			5.69701
		-8.31244							-7.4601			14.1825
		-15.2061							-9.9041			22.9473
		-20.568							-8.09751			66.26
		-8.15126							-8.55473			5.0561
		-16.6041							-1.90291			1.08909
		-18.1169							-0.492075			-1.6708
		-28.418							-5.53584			-1.44084
		-25.0325							-6.97735			1.29995
		-38.2068							-1.35652			-1.69926
		-26.5029							-7.72239			-1.06547
		-32.1138							4.35603			3.95778
		-47.5968							0.444412			-16.2299
		-43.6391							-7.5404			2.61281
		-40.7258							-0.276271			3.0855
		-25.1111							-4.22963			-0.478311
		-27.7382							7.84808			3.01543
									11.124			10.8894
									6.61157			0.428714
									10.1394			-3.05263
									11.5449			1.07579
									-13.9741			-2.02072
									-4.01306			-7.37295
									-6.04044			-5.02962
									0.813475			-11.8713
									2.40431			0.954672
									2.99364			2.36433
									-16.3673			-1.54432
									-11.6505			-1.53111
									-8.18337			-0.872879
									-4.09895			14.0367
									-4.96511			5.99806
									-0.445915			5.80616
									1.22183			22.4397
									-0.802186			10.5373
									-0.951235			10.052
									-7.9716			5.17493
									-13.5897			4.31216
									-14.262			7.78223
									-14.1658			4.31736
									-13.4467			2.53576
									-7.85995			-2.05749
									-7.89527			3.12702
									-9.26204			-6.34382
									-15.2344			-9.65951
									-7.0657			-0.89059
									-8.94569			-6.80878
									3.76057			2.46046
									-33.3947			-0.421978
									-17.0453			5.5094
									-20.2545			-8.67137
									-19.9659
									-12.2835
									-19.9752
									-22.901
									4.09263
									2.702
									0.377987
									-4.69804
									1.59279
									6.84066
									-2.01869
									-8.58498
									-7.65738
									-15.2468
									-16.55
									-14.8289
									-18.337
									-4.35395
									-11.6353
									-15.9697
									-19.8873
									-27.9182
									-19.8042
									-18.9543
									-12.4329
									-7.08364
									-10.8565
									-30.3651
									-2.08871
									-15.1715
									-19.1498
									-12.6858
									-20.1707
									7.44351
									-1.72463
									-2.44495
									-17.5327
									-12.0502
									-24.5833
									-19.6387
									-24.322
									-23.4733
									-20.4443
									-21.655
									-26.3092
									-11.9781
									-17.4306
									-34.7313
									-29.1958
									-33.7488
									-30.2055
									-20.7589
									-16.3127
									-17.5815
									-0.0368795
									-10.6817
									-10.1215
									-14.3239
									-5.55466
									-7.71655
									-9.67579
									-17.7911
									-5.20611
									-16.3176
									-19.7687
									-20.6427
									-23.3079
									-18.865
									-15.0599
									-24.5199
									-21.0975
									-19.7904
									-35.3367
									-33.5648
									-4.61136
									-6.93118
									-7.21758
									-13.5631
									-15.021
									-14.5976
									-16.0296
									-21.2671
									-21.4656
									-17.0773
									-20.3517
									-13.6703
									-12.399
									-3.24144
									-4.62344
									-5.48262
									-11.7933
									-2.95916
									-6.36329
									-9.27601
									-17.4914
									-19.8031
									-16.1032
									-18.1093
									-9.39424
									-10.1487
									-12.9748
									-20.8906
									-27.8665
									-34.4956
									-28.1629
									-18.6318
									-10.3045
									-3.91652
									-21.4513
									-35.4871
									-37.4061
									-25.19
									7.57331
									4.30256
									-1.11643
									-8.05671
									-24.5765
									-8.78646
									-15.4165
									-2.41333
									5.90099
									5.03439
									0.277283
									5.52268
									-2.37838
									0.799202
									5.74997
									21.1182
									-8.55197
									-9.65131
									-12.8044
									-11.4924
									-12.8399
									-18.735
									-13.1633
									-9.1726
									-10.057
									-9.16229
									-6.20462
									-12.9014
									-13.9914
									-26.6182
									-12.1866
									-9.17862
									-9.9792
									-11.5558
									-17.3206

## Sheet: gamma
anterior and posterior cingulate	superior frontal	middle frontal	orbitofrontal	inferior frontal	precentral	postcentral	isthmus cingulate	parietal, precuneus and supramarginal	temporal and fusiform	lingual and pericalcarine	occipital	hippocampus and amygdala	striatum	insula
163.194	48.3882	44.5167	170.764	88.8587	243.138	61.6728	40.7416	54.5414	-21.7469	27.879	-9.80137	45.3432	119.32	61.533
85.4068	51.3373	55.7277	145.416	95.1384	293.899	47.4094	44.764	-98.681	6.00605	13.8544	-30.9558	18.5729	123.458	32.2458
73.2909	94.089	96.9879	103.462	109.527	107.58	53.2806	51.2051	-122.16	-5.95726	-5.98793	-15.4372	-30.4461	107.307	32.8449
98.0529	13.2483	88.2675	51.4084	387.906	90.9823	96.5858	61.7196	-129.242	-0.969509	37.5896	-68.8761	-27.122	35.4129	135.705
202.809	330.604	91.0973	59.4281	126.782	97.7104	117.112	82.1529	-65.0473	-2.81513	51.6947	-54.1308	-127.484		94.1263
353.709	267.033	70.048	147.107	168.362	223.223	121.452	88.6107	-51.737	-20.423	47.4323	-159.61	28.7406		95.911
348.803	369.408	105.288	279.639	177.004	37.8874	153.536	95.2212	37.4694	-26.1098	14.4762	-77.6092	7.18262		104.364
476.287	130.717	64.9665	212.658	181.739	40.6342	177.316	80.066	19.3689	-24.6626	17.0942	-108.895	9.04227		63.7592
349.693	96.8853	82.0111	175.369	177.759	62.643	172.485	42.1939	5.60708	6.2157	19.6565	-78.8009	90.8421		77.6902
370.766	142.713	49.5126	293.845	127.734	68.1268	123.981	24.2565	30.8438	27.2403	-0.562825	-96.1965	78.0173		15.9834
299.085	50.882	422.156	356.454	167.621	54.8899	165.535	24.8368	49.0132	-15.1027	-28.8624	-87.6505	18.8688		14.5217
133.625	58.4844	430.479	98.3471	160.229	65.676	75.7317	27.7731	60.9029	13.7548	-17.5453	-29.1419	105.37		23.9648
169.388	179.129	552.787	87.3358	179.958	27.9734	65.1665	38.0575	53.1958	-40.3755	-15.7219	-43.1654	114.89		43.8729
188.848	143.449	331.409	114.869	184.995	23.2361	34.1754	51.886	47.8207	1.64159	105.449	-35.3537	200.715		14.297
198.991	167.025	405.376	130.098	148.796	38.8848	11.8643	68.4078	62.9059	6.61785	96.2141	4.51452	135.099		63.9995
122.567	128.487	357.844	121.896	201.637	51.0016	-29.5326	10.8209	53.1048	165.984	86.4682	28.2168	157.499		61.0786
121.978	412.804	344.073	91.5397	199.97	61.292	25.4936	12.7289	37.6208	157.105	30.9095	37.6548	166.559		21.1474
116.251	279.061	210.305	122.388	216.627	61.8867	41.046	14.0075	25.6816	152.535	28.3943	51.9092	150.418
148.926	128.772	126.017	145.379	145.248		40.279	9.20619	24.4907	238.958	30.5227		149.946
145.956	149.582	128.575	132.478	153.741		2.06564	44.1611	5.58348	225.388	-9.27217		193.451
182.97	89.1152	130.544	293.694	164.733		-6.12214	34.7985	-11.9441	284.087	4.15692		176.902
96.0044	126.638	139.94	235.22	194.111		67.4397	43.5822	-11.8889	166.766	-11.4478		195.052
94.1204	61.7999	124.352	262.555	322.593		48.8624	37.6617	-11.3808	97.601	-16.7106		16.0906
175.898		125.931	168.207	282.071			36.66	10.0935	146.095	-36.5341		82.7993
204.016		159.204	287.287	290.342			11.8216	19.9117	206	-25.3899		102.352
165.987		184	435.291	312.666				33.0191	187.984	-3.73145		73.8285
169.052		118.927	84.2647	301.382				1.25121	171.838	7.40778		46.3669
175.252		159.298	97.6934	354.921				42.8814	185.8	5.71397		49.4514
193.934		33.0276	119.56	382.708				39.9269	243.317	12.2015		116.506
143.673		76.8259	108.902	329.274				24.6318	230.372	6.177		115.416
150.279		130.57	83.7256	244.168				1.68685	290.549	0.63954		134.082
105.34		33.2559	62.3186	75.05				-4.85447	49.9647	-8.04614		110.072
116.938		187.543	49.3773	75.7717				-14.9159	28.7738	-14.2245		128.806
24.8632		183.063	50.2331	64.0283				-10.7112	73.5523	22.9556		83.5483
215.603		299.229	81.4138	65.7133				-3.96515	42.9043	78.6534		195.992
424.601		170.975	105.079	81.5834				20.2405	24.897	60.1261		176.55
17.9668		171.387	87.2649	78.6912				22.5442	31.7615	51.3954		184.519
27.2405		165.951	99.311	73.1419				-0.422391	60.4224	60.0296		219.585
189.448		152.668	64.7811	100.637				-25.3185	54.166	20.4935		259.392
191.488		200.261	87.8295	112.197				-7.08889	58.2426			219.279
163.259		153.521	59.8035	61.3556				3.63804	78.4758			61.7411
372.976		193.788	64.471	66.3857				-0.974414	83.3777			46.1557
105.617		166.444	59.9957	63.1126				7.49402	76.4141			29.4983
88.9259		177.263	63.7479	68.7153				3.17461	104.222			272.443
103.196		260.161	82.5787	58.8238				3.4099	93.3431			186.68
74.1856		107.947	72.8773	59.834					101.358			232.731
79.9966		117.386	87.2883	56.9807					110.98			38.7359
80.6992		123.657	87.5789	63.3284					45.435			38.5743
86.6457		71.154	68.2349	66.2647					54.6703			59.4293
72.8403		322.929		42.2621					59.389			167.714
56.5746		271.483		63.3408					110.082			95.4399
66.7302		248.658		53.1007					62.6924			109.12
58.6041		312.863		71.8063					81.4149			165.51
58.075		384.944		79.7569					72.9358			173.131
46.5226		277.549		76.2041					119.989			44.116
		293.09		98.2503					126.005			24.6801
		181.849							121.228			132.797
		39.6125							182.341			105.277
		5.08109							12.6754			129.148
		6.79857							48.9031			-14.9851
		86.8926							29.6461			25.7566
		98.73							91.1504			34.9514
		77.2778							29.3286			13.1198
		86.6429							27.2274			45.6655
		89.2544							-9.77485			31.2907
		99.0151							55.825			83.8241
		78.7663							13.289			25.1717
		112.831							32.1484			20.0626
		88.2846							143.338			35.8875
		85.714							106.073			61.8693
		63.0395							88.4054			41.357
		138.787							121.862			45.7112
		66.7945							130.114			51.0786
		63.6568							18.6291			81.1575
		55.518							5.57668			43.309
		41.2056							13.9624			17.7802
		-11.0183							15.8583			11.4807
		67.0045							41.6277			16.0559
		24.7325							34.7667			33.9485
									36.8704			54.6497
									33.5576			32.6748
									37.8719			6.23811
									43.5788			35.9662
									24.2561			27.1469
									30.2334			24.3345
									40.9898			23.8929
									37.1498			1.65743
									31.3394			42.6419
									28.6409			29.7667
									-34.0596			42.7948
									-31.708			26.4678
									1.583			22.7625
									29.3655			48.4235
									35.8271			48.0351
									39.5193			33.613
									34.9476			39.231
									60.0847			11.8256
									5.6946			7.85034
									-0.203133			-2.59095
									-5.57491			-9.14206
									-3.57623			4.12177
									-0.70036			16.3428
									13.1747			10.5568
									2.93246			2.70352
									6.9997			3.3835
									4.29755			-2.17568
									5.96199			22.1368
									14.8949			13.1451
									23.6549			13.2206
									25.6206			18.9117
									-36.5419			36.7358
									-4.57405			37.0514
									-16.7165			42.0415
									-16.1254
									2.86173
									-12.627
									-35.3454
									18.9776
									24.0189
									23.5111
									17.4072
									42.9004
									50.9738
									57.5133
									43.7476
									35.0009
									13.1331
									17.0001
									14.4671
									12.2679
									-4.10551
									-4.63078
									-2.81067
									0.515675
									15.119
									50.8201
									32.2007
									39.2481
									13.4896
									-64.3295
									-44.9884
									60.687
									31.672
									56.9713
									35.4304
									37.7717
									88.6151
									79.6297
									56.5579
									-34.1883
									-42.188
									-35.4848
									-52.4076
									-57.7353
									-39.2067
									-24.5412
									-24.666
									-11.6105
									9.86846
									-11.1747
									-13.3566
									-13.1614
									-41.8853
									-43.8096
									-9.25609
									-6.22689
									18.748
									5.50304
									-10.4002
									4.23631
									0.668707
									-1.27381
									-11.8143
									-0.0853704
									-28.2606
									8.17625
									-10.8254
									-15.5884
									-20.9989
									-30.0892
									-26.8642
									-8.21324
									-22.6927
									15.0155
									10.4601
									-22.4327
									-5.23357
									38.1883
									21.2493
									20.5811
									14.3499
									1.9817
									9.25907
									3.26476
									-1.85227
									6.86483
									21.1132
									-2.79972
									5.72757
									0.523239
									7.25602
									9.57318
									11.2561
									12.4868
									10.9564
									-1.77947
									4.45816
									-14.0161
									-8.53367
									-1.23076
									-3.1463
									-4.09366
									18.2731
									2.86195
									-11.9802
									-28.336
									-32.1843
									-28.3333
									-25.9095
									31.747
									25.0464
									-11.28
									-57.7857
									-60.1804
									-47.7403
									3.08084
									11.804
									14.6281
									6.14853
									-9.2893
									5.55196
									-8.94517
									10.4532
									12.5587
									6.39919
									19.1138
									45.7149
									45.1497
									45.9107
									28.7163
									39.2005
									37.6745
									30.6751
									32.0011
									30.1364
									18.5739
									8.87953
									19.7497
									24.7169
									20.4415
									-10.4251
									17.8437
									11.3533
									10.8297
									-1.06244
									-5.15201
									8.10106
									18.6102
									51.9035
									55.2054
