# Supplementary material for: Characterizing brain dynamics during ketamine-induced dissociation and subsequent interactions with propofol using human intracranial neurophysiology
Source: Nat Commun. 2023 Mar 29;14:1748. doi: 10.1038/s41467-023-37463-3 (PMC10060225; doi:10.1038/s41467-023-37463-3)
Supplement: Supplementary file 6 — Source Data [file 41467_2023_37463_MOESM6_ESM.zip › Source Data/Figure3.xlsx]

## Sheet: slow
anterior and posterior cingulate	superior frontal	middle frontal	orbitofrontal	inferior frontal	precentral	postcentral	isthmus cingulate	parietal, precuneus and supramarginal	temporal and fusiform	lingual and pericalcarine	occipital	hippocampus and amygdala	insula
51.5995	35.62	50.3732	48.5439	34.4783	40.7963	16.7874	40.1725	23.4574	37.7185	23.0547	23.5686	28.6176	6.5042
47.4869	38.3801	39.1974	35.4431	42.2487	44.3445	22.5736	39.5975	23.3538	46.9037	25.835	35.2774	38.2268	7.73793
52.2659	45.5898	47.3908	36.7213	40.7371	34.9253	25.4095	26.4191	33.1182	43.0878	25.6584	36.4309	35.2457	9.44261
49.3539	29.339	49.4122	34.1371	45.6063	32.0493	12.4357	33.6174	32.3101	40.0058	26.0106	36.2701	34.8419	4.82333
41.6826	27.63	55.9522	42.9817	42.7656	37.3995	14.3148	11.6296	20.2125	38.8723	10.8975	33.3634	32.3282	1.55132
41.7742	35.9814	38.5348	49.3858	42.1536	24.0288		14.2835	24.869	45.9966	15.8985	43.8872	34.9753	-0.0806782
49.0341	34.5045	40.1384	51.6843	35.9265	22.6728		17.7866	34.526	36.076	22.6225	25.2061	28.3211	4.1035
41.8418	35.781	34.3009	41.4871	40.0661	17.6864		12.2895	35.6841	38.0141	30.1812	21.9315	31.362	4.40289
42.3816	43.5732	31.6732	51.0587	40.6018	13.5918		13.6199	33.9284	31.1685	26.6229	18.754	31.6189	7.55487
40.1715	43.5842	36.8376	46.4315	44.0229	13.2775		16.6916	30.8189	37.3358	25.9439	25.1578	25.6504	21.4856
37.6583	32.0113	49.4836	43.7017	45.6995	20.0824		20.8562	31.1455	37.247	29.768	12.6405	41.1018	8.70809
47.176	29.7713	44.9475	40.7754	33.4536	24.7151		21.1172	31.9369	20.6128	9.00772	16.4924	16.3846	1.22424
33.2508	19.2427	44.9446	42.4187	42.2838	22.8276		14.8423	33.4042	41.638	9.17465	15.5182	13.3046	17.5972
34.0318	20.207	44.7653	29.2797	35.0072	11.9364		15.2726	27.8059	45.3148	12.7712	16.5072	16.2211
38.2102		43.7797	39.983	38.8161	25.378		24.798	26.6362	34.9461	12.8502	16.7087	37.1591
27.0911		45.4941	39.1965	32.0425	23.1286		21.3297	31.4643	39.4361	11.0318	20.2051	13.7641
32.1831		44.9111	50.374	32.1335	16.6048		19.8717	28.8078	44.3191	11.9275	25.2015	8.99937
28.2082		41.5322	51.7202	27.5077			21.4849	28.2572	32.9257	13.9504	22.3567	25.1474
29.0487		41.4702	47.4049	13.453			19.0728	30.3445	40.8714	14.6298		29.6254
41.4846		38.1475	39.3656	11.0973			9.03404	32.9749	35.5229	12.3704		10.0418
49.182		41.4435	16.9585	20.7337				32.0357	31.6598	9.20606		23.2356
44.0289		35.0979	19.1819	15.819				30.7195	42.1	5.95895		38.4624
43.2133		54.4822	17.4779	16.3535				30.9219	33.9746	11.6084		43.4598
37.1895		27.1282	13.7558	10.9784				30.5722	32.7437	20.0552		34.9137
42.201		37.0637	14.0007	11.0079				26.3581	40.3901	15.0693		36.512
44.6945		34.9528	14.5346	12.3693				35.1363	46.6146	14.9415		32.8683
39.6381		34.0525	2.91289	8.03611				17.0202	50.0909	15.474		24.0178
44.4245		49.2864	10.7383	4.1062				17.3748	43.8135	26.4441		30.7532
2.7186		39.8848	12.4154	-1.79303				15.3371	40.8299	31.2977		35.2968
7.41165		42.1604	11.8177	-1.60694				19.1968	46.4361	38.4922		21.3802
		38.1725	10.8484	-3.08981				9.49167	48.9422	30.0599		37.1698
		36.5973	4.00333	-4.30857				18.4997	33.1653	26.9693		26.2567
		49.2804	8.35203	4.92651				14.2553	33.7231	22.2303		34.3502
		46.094	23.0057	10.4212				12.2854	43.4359			25.8358
		43.2635	26.6122	34.5262				12.3476	44.6225			19.101
		51.4949	25.387	28.3796					26.7973			7.69957
		33.7459	30.0019	27.7988					41.7933			36.0841
		20.7878	34.916	28.3724					41.9962			8.2484
		24.4995	29.6342	38.1939					35.8626			12.8854
		16.5306	31.3945						40.7941			14.3886
		12.2985	31.2261						47.3739			18.8622
		8.21145	29.8988						35.7676			16.9639
		22.5139	33.6397						40.2989			18.0522
									37.4558			11.4443
									29.6609			13.1669
									13.5963			11.4177
									15.3438			12.2452
									8.27702			14.9825
									7.38057			12.0241
									12.7317			13.3668
									15.771			7.39034
									16.8843			15.6602
									22.7567			20.2846
									24.5127			24.7709
									17.8819			30.0919
									30.2273			6.86917
									28.0486			3.32943
									16.8515			17.3857
									15.0202			19.1576
									14.7405			14.4113
									13.0893			14.9106
									23.4549			20.611
									28.2264			32.6895
									31.9875			35.6607
									35.8363			13.9158
									28.8575			11.4697
									31.7991			14.724
									41.0035			28.0952
									32.1642			36.4997
									23.1121			3.00209
									37.2486			5.95985
									39.6457			7.86974
									23.3568			-0.535003
									25.7541			2.09245
									27.906			6.30906
									29.3129			10.9817
									31.6776			10.8377
									27.746			21.8561
									42.0017			22.5282
									40.5678			23.5866
									31.5708			15.0384
									35.4796			23.0199
									30.3718			13.6798
									35.2125			17.874
									33.7853			22.5218
									37.0352			23.741
									36.1596			13.6717
									30.5146			14.9654
									40.2488			17.7116
									38.7097			14.8797
									40.159
									39.9887
									35.4255
									28.7723
									13.9313
									11.8908
									15.7399
									12.564
									11.5573
									12.6241
									11.7038
									14.0112
									18.1898
									24.1252
									16.2335
									11.3206
									12.8473
									8.16116
									15.4545
									13.6764
									19.0278
									15.9947
									20.8275
									7.46275
									11.2482
									19.2271
									21.3678
									16.333
									13.3882
									11.2961
									17.5427
									7.84477
									10.1258
									10.6087
									10.4663
									11.3534
									12.9308
									15.3579
									15.9343
									18.4431
									10.1433
									10.9689
									10.5139
									10.5552
									11.5616
									14.4378
									7.73739
									12.8751
									-0.5231
									6.28287
									8.48364
									9.72393
									5.63753
									5.8747
									8.44724
									3.39871
									20.6672
									21.9955
									15.676
									21.6267
									24.8038
									25.9236
									28.8368
									31.8599
									27.1168
									24.913
									20.5603
									29.4596
									13.1329
									10.9503
									10.6759
									7.37916
									12.2613
									3.38311
									14.1228
									22.2992
									23.9476
									20.4148
									18.9089
									22.0656
									22.2216
									26.4006
									29.8707
									27.7325
									26.9181
									23.7816
									16.2116
									12.5326
									14.9137
									19.6721
									28.3417
									14.7883
									29.7311
									22.3586
									20.1998
									23.0143
									20.7553
									3.03757
									-0.375288
									15.2415
									21.34
									13.6983
									15.9646
									22.2311
									22.4465
									17.1696
									9.24356
									12.4727
									14.7775
									20.6501
									20.781
									23.4659
									21.7899
									22.4907
									20.2233
									21.015

## Sheet: delta
anterior and posterior cingulate	superior frontal	middle frontal	orbitofrontal	inferior frontal	precentral	postcentral	isthmus cingulate	parietal, precuneus and supramarginal	temporal and fusiform	lingual and pericalcarine	occipital	hippocampus and amygdala	insula
114.713	75.7919	124.299	100.409	77.1316	94.7194	50.784	81.5295	68.3825	74.7295	54.5919	60.0499	57.9492	18.5522
112.145	76.4203	103.062	73.3289	86.4392	97.3989	67.8574	79.5519	54.8364	91.1629	54.8022	76.0175	73.4378	7.32519
119.572	108.981	112.991	80.1987	89.3513	88.0359	71.2672	58.6231	68.9426	78.8876	47.0095	72.2676	76.2831	20.5207
63.082	71.7249	112.399	83.4064	91.7133	77.4948	45.4685	61.3401	70.5392	85.8011	40.2919	73.8466	59.2562	-5.04396
101.893	63.0407	118.078	78.4518	94.1236	85.17	53.4343	4.41887	49.2107	82.5605	32.7365	71.7143	57.9788	-5.13877
103.297	80.2336	101.52	112.901	91.1499	60.7196		2.46901	53.8124	88.7624	35.562	92.7335	47.5233	-8.88741
122.993	83.3464	93.5225	122.355	79.5207	58.261		-0.632617	66.1325	26.4792	44.5211	45.7135	26.9101	-20.7395
98.3395	92.4149	89.4772	107.464	88.3908	56.3373		5.99629	72.4451	37.6045	68.605	40.1719	28.8904	-7.99335
101.253	90.4427	78.3142	114.175	84.6363	51.4222		6.23299	73.486	28.1215	58.2978	33.5736	23.6757	7.76428
99.4069	102.954	88.4746	104.933	94.0012	51.3963		15.6056	73.4913	42.7106	57.6709	48.7897	43.9314	48.8045
94.4926	73.8785	111.178	95.0076	92.6167	60.9205		13.6887	75.347	61.9108	58.8154	25.5756	78.6782	29.9452
105.736	74.4008	92.662	92.848	80.7178	65.3269		20.4597	82.9897	66.9273	14.0205	16.9878	26.2919	10.6454
73.5895	43.7712	102.031	94.8491	101.653	52.7947		14.6185	85.385	80.7019	11.9251	15.0071	26.7628	38.0019
76.6022	43.9784	104.353	70.8522	90.6397	43.9793		32.7392	71.2342	64.9061	10.0492	12.6348	30.7234
88.7267		104.569	86.4993	77.2575	68.9143		59.443	65.599	65.6922	7.17954	18.6194	65.0634
60.3208		101.02	81.9697	64.1438	58.1592		51.5458	58.7275	60.6502	7.80933	19.9944	33.2908
75.9327		106.358	95.419	83.3766	48.8202		52.2202	61.374	84.6631	11.3373	33.9105	27.167
63.4283		102.527	105.488	79.8915			44.5584	70.9658	67.6915	12.5068	27.258	51.2776
70.9536		93.9381	111.164	30.2281			43.4546	70.9971	75.0605	15.4658		57.2377
97.304		85.2001	95.1025	33.354			24.5241	70.3785	68.4391	9.10515		20.6316
106.139		96.7216	44.2215	54.3576				68.9411	64.9742	6.39968		47.2452
93.5193		73.2823	51.3857	54.4586				67.0451	77.0376	5.93886		80.3517
95.6228		114.567	52.0814	57.6522				65.3434	68.102	11.7639		84.5738
86.9643		74.9788	49.992	22.4974				66.0633	74.5964	28.8599		70.5139
100.917		91.9563	44.4536	24.6047				65.6562	87.7067	10.0778		62.3015
84.3295		96.3764	48.489	32.9345				88.6591	94.6143	5.54105		62.0136
99.6497		95.2938	1.0669	25.7015				13.1825	95.0731	6.17442		92.5548
99.8294		106.552	12.0329	4.73054				16.1172	78.6463	50.9705		75.9491
0.416042		94.1063	16.9753	-5.6401				8.89189	88.8677	71.5495		92.3037
6.38009		101.069	19.5803	-7.32536				18.4323	81.4299	79.7469		68.7036
		93.6731	17.0285	-4.47797				9.35194	101.083	62.4549		90.4551
		84.4106	11.576	-8.43269				27.1628	80.9128	59.9776		77.0897
		108.807	14.3523	29.0147				20.6633	70.415	50.965		72.7809
		104.89	53.0078	7.53642				23.8854	83.9721			63.0754
		97.92	58.996	76.8621				13.5134	89.1296			59.7765
		114.701	56.9773	70.0688					67.6467			34.9517
		80.9851	68.3462	71.2211					92.4176			85.8997
		59.4125	79.4234	77.795					77.4501			16.3025
		71.9068	71.5368	91.3565					73.6752			25.8346
		57.9509	71.5694						84.304			43.246
		41.5206	76.9081						90.2704			65.2133
		45.1427	76.4924						69.2907			53.2101
		51.2617	79.9882						87.505			57.9772
									89.874			34.0298
									77.485			33.0093
									26.564			26.9126
									25.8646			34.8907
									10.6856			38.9064
									4.18258			35.8007
									30.4536			27.7199
									42.3818			16.7341
									44.4723			43.1226
									54.9319			26.8806
									60.1712			37.0288
									48.0109			49.5886
									67.4466			8.38928
									58.7386			7.49886
									40.2249			28.2878
									45.8378			38.713
									42.3159			24.3732
									34.7118			25.5771
									40.6777			33.675
									48.9244			62.6286
									65.6796			69.697
									79.2462			36.4239
									63.6502			14.3889
									72.0849			17.518
									87.8583			54.0486
									68.2429			71.1072
									51.6772			0.116977
									60.5396			4.11967
									57.73			12.775
									37.8969			-5.47932
									45.3915			-5.43425
									41.8792			2.53971
									41.9788			14.5109
									55.3201			17.6604
									64.5201			25.2937
									83.4128			26.0253
									95.721			29.857
									76.3443			49.7174
									78.9821			71.8152
									59.2286			51.4077
									62.5987			51.2972
									61.5073			43.153
									71.9507			39.4875
									73.4546			53.9698
									70.9006			59.8291
									86.1109			62.238
									78.8194			51.2985
									83.1985
									85.5055
									77.8718
									72.6659
									46.1884
									9.69847
									10.7079
									9.06916
									3.34842
									7.62795
									8.36022
									1.37925
									8.89025
									26.665
									8.70443
									6.62751
									-4.36715
									-12.7178
									9.60737
									-8.45655
									5.4385
									2.20299
									11.1275
									8.89211
									9.07097
									31.3879
									32.5315
									23.6915
									9.14987
									8.13433
									26.7225
									8.6548
									-2.71319
									-4.82929
									-0.657449
									0.586231
									0.849634
									15.156
									2.66608
									37.2809
									18.4462
									25.4807
									29.0906
									29.4514
									19.4201
									14.1472
									3.83619
									20.2571
									-11.9896
									1.23747
									8.31497
									11.833
									-0.0166807
									-2.05603
									1.80481
									-1.31196
									27.6885
									26.5475
									10.8634
									24.486
									16.8466
									45.2401
									45.8745
									53.9839
									40.643
									43.617
									44.331
									38.645
									28.6274
									15.9023
									11.0561
									3.72374
									19.3222
									-4.41293
									21.1604
									48.6176
									49.976
									40.6466
									35.085
									39.6424
									46.2448
									54.0302
									55.0151
									56.2605
									39.6573
									29.6425
									9.8228
									12.2982
									22.3596
									-1.23778
									22.2382
									9.38119
									63.01
									59.1826
									39.8814
									53.199
									52.7747
									2.39805
									-11.2443
									18.9572
									34.062
									29.4985
									25.9489
									36.8048
									39.0639
									43.6005
									33.5022
									32.5501
									35.733
									49.0453
									53.2187
									53.7111
									49.2212
									48.8579
									46.1996
									45.9605

## Sheet: theta
anterior and posterior cingulate	superior frontal	middle frontal	orbitofrontal	inferior frontal	precentral	postcentral	isthmus cingulate	parietal, precuneus and supramarginal	temporal and fusiform	lingual and pericalcarine	occipital	hippocampus and amygdala	insula
100.892	36.8792	76.9257	75.7902	38.0047	61.187	61.7535	48.158	81.417	47.8461	40.8437	26.1588	35.9455	59.1164
83.454	35.7788	70.081	42.3968	44.2872	53.314	67.1543	34.8291	7.57534	68.4084	31.5949	27.1323	60.221	28.678
84.4805	79.8356	64.4683	39.8728	57.1816	60.2895	64.8882	25.6845	24.5088	43.8484	9.94206	21.1023	68.194	38.115
11.265	57.6184	65.8419	37.9289	48.2546	53.496	68.5589	24.1825	8.47743	48.2427	10.204	21.8843	34.5574	0.95408
73.5946	52.576	64.262	32.0432	56.4255	59.6808	82.0574	-36.7482	-7.49587	49.7279	17.7545	33.2174	24.8123	-11.0352
66.1987	61.029	65.6549	65.2319	54.2141	61.5127		-32.0267	10.6489	48.5625	26.5698	32.3601	20.4507	6.26109
102.518	56.7369	64.5769	86.9052	56.9091	51.8923		-48.8725	28.332	-8.24869	12.071	-6.08074	5.09816	-20.8375
73.3978	67.603	59.6001	91.7147	61.962	77.5377		-23.171	18.103	-3.55789	39.1407	-14.6781	6.29339	-6.93139
65.2376	29.6756	61.5625	87.4999	43.2026	77.8525		-23.4994	19.4734	1.44353	34.84	-6.96344	-0.840616	-1.05897
61.5487	44.0223	61.5164	70.9065	21.2938	77.2127		-12.2236	28.9552	13.1726	35.261	8.36136	44.7613	30.3356
63.3568	52.0262	74.4785	69.1112	29.0086	54.999		-21.158	29.6621	58.8513	26.256	-11.7539	41.5519	46.0467
68.4642	47.3863	49.6521	62.6019	25.7982	52.7744		-11.8081	33.1596	84.1889	3.87081	-35.2912	16.5378	31.4817
66.0549	54.1361	72.971	59.1945	26.235	58.8065		-9.10339	41.5027	35.6325	-15.1596	-28.4672	27.1226	24.422
61.4837	63.1039	74.3731	40.9606	20.458	91.768		6.10938	45.735	21.3999	-49.8985	-33.2883	42.0444
77.6733		75.8323	18.0911	-1.51751	76.5244		53.5575	32.1325	33.2532	-42.4889	-26.9491	44.3047
26.9812		69.1639	34.0346	-19.1911	57.5186		50.6502	17.3492	29.6301	-40.7983	-25.2956	34.728
51.3095		84.4662	36.008	20.6601	60.1358		49.5614	15.7478	51.2251	-31.5348	-13.4681	29.7551
76.5304		69.2093	50.6236	34.5325			32.392	26.6446	49.3055	-28.3226	-27.805	47.4215
72.2304		61.8672	52.2498	39.4702			35.4058	34.8526	63.1479	-30.0846		43.8402
68.2967		56.9964	26.5566	51.1237			20.4078	31.7203	41.7738	-31.3657		48.8732
49.2839		66.1073	51.2257	60.9856				36.219	41.7987	-19.5285		51.0906
21.7807		41.0873	57.2495	82.2147				42.6332	51.5482	-12.8492		70.1477
68.4817		49.3143	66.0467	91.2544				50.466	55.3801	-11.3143		69.1806
62.2634		20.8296	68.3895	31.2156				48.606	60.5237	-2.83415		48.0221
72.2393		34.3006	64.4203	40.5368				59.8021	62.4697	-37.8564		35.0605
56.7164		65.9801	67.3486	34.6984				68.6904	82.4269	-39.0238		21.7896
69.7039		59.2766	14.0184	52.7498				-32.5785	58.5171	-34.9655		96.7468
52.8324		53.0861	8.05308	1.29502				-13.5567	29.6475	16.9944		79.0031
6.02305		64.6404	12.5927	4.79203				-7.70418	33.3051	41.5878		70.6877
1.9988		27.6811	17.5672	11.7635				-1.99048	6.64136	39.6641		67.4585
		25.6986	17.0323	17.4382				4.64734	53.7301	34.211		67.5653
		7.25963	20.1847	22.4164				4.58871	37.3113	33.2685		96.1338
		48.6467	23.4861	52.8849				8.89395	26.0923	35.6694		55.945
		40.7668	53.0185	10.1509				2.01108	28.6969			64.7944
		28.7198	53.0678	59.2576				-8.94497	27.0714			81.3523
		44.1399	54.8425	61.6879					29.7149			67.521
		21.3119	65.2479	55.8997					60.499			52.4277
		66.9904	68.2043	62.438					15.9312			35.048
		80.7675	67.7595	67.8221					39.103			46.7121
		70.634	68.5774						46.0175			65.909
		62.8473	67.319						34.4909			87.9438
		84.6434	70.9183						30.8008			78.67
		60.8831	67.031						34.2795			89.3839
									42.7631			52.6456
									34.2022			34.7151
									44.0982			27.6943
									33.7116			35.4521
									37.5777			32.6954
									26.4433			54.3665
									44.2984			51.8151
									54.1544			51.6247
									55.4289			36.825
									59.0695			5.17022
									57.71			14.9988
									52.7912			22.7214
									52.8385			31.5055
									47.8062			38.0816
									35.6912			31.5936
									61.4401			37.0569
									62.5048			47.0322
									36.6741			33.7101
									21.944			24.3804
									22.7823			30.771
									37.1707			27.7871
									50.2964			55.9099
									54.3208			46.6028
									39.1622			30.5454
									46.5069			28.6982
									39.4766			33.0202
									43.6543			-30.1019
									27.6833			-5.28767
									19.69			-7.54139
									24.8186			-5.22726
									18.4772			-14.7872
									13.6164			-6.85312
									26.585			15.8226
									41.6251			28.5238
									55.1125			26.6191
									52.6267			27.9092
									59.9034			21.6478
									64.6961			81.867
									49.9009			103.821
									24.3595			79.5901
									27.3017			85.086
									33.1426			53.3961
									53.9431			41.1582
									57.9263			89.017
									57.7303			106.32
									64.852			97.7608
									42.5227			79.0918
									47.8003
									59.3589
									60.445
									58.9851
									58.5863
									-7.41966
									-16.886
									9.22904
									-0.500448
									-6.58895
									-12.1752
									-14.8211
									-11.3993
									-2.86438
									-10.8073
									-10.1802
									-48.4343
									-58.3711
									-35.563
									-61.1618
									-23.5613
									-15.1135
									-21.1254
									-21.4538
									-11.8283
									27.7213
									29.2299
									25.0631
									5.26162
									9.65323
									12.2712
									-18.1947
									-40.3695
									-41.3604
									-27.4281
									-40.0602
									-36.5551
									-10.6032
									-11.8015
									30.0055
									9.86438
									11.0827
									28.8336
									18.8508
									9.16316
									-8.67727
									-8.53145
									7.20525
									-18.5617
									-16.0639
									-6.35934
									-3.22285
									-11.7058
									-11.8469
									-11.8414
									-9.77631
									13.5898
									9.88926
									-7.01188
									9.90731
									6.68181
									27.4526
									18.1958
									22.5868
									11.8529
									12.4136
									21.8356
									12.2178
									35.3436
									22.171
									16.8304
									6.41625
									7.67028
									-0.261277
									20.1241
									25.2182
									20.4549
									12.0802
									8.74045
									14.6501
									25.277
									32.2667
									23.4327
									30.0357
									-7.88964
									-4.98737
									-23.4474
									1.1986
									-8.27001
									-13.7066
									5.53961
									-1.2278
									44.4722
									74.3491
									40.5271
									41.442
									48.0722
									20.0718
									-5.19791
									18.5628
									26.3902
									31.0704
									12.6721
									12.3041
									15.4525
									34.1219
									38.4449
									32.0993
									35.4397
									46.0296
									48.1503
									41.5515
									40.3047
									44.1416
									44.4404
									42.2961

## Sheet: alpha
anterior and posterior cingulate	superior frontal	middle frontal	orbitofrontal	inferior frontal	precentral	postcentral	isthmus cingulate	parietal, precuneus and supramarginal	temporal and fusiform	lingual and pericalcarine	occipital	hippocampus and amygdala	insula
200.136	98.3788	131.873	138.437	91.795	162.774	170.273	50.6705	168.599	118.312	67.2232	22.8858	101.104	177.552
173.604	96.6627	124.633	91.7931	92.4439	149.585	117.061	50.0691	-32.8871	127.069	40.0735	6.69715	114.767	96.263
161.871	157.77	146.305	88.6677	120.452	120.06	117.124	47.7651	-30.1577	99.2825	10.9683	28.9921	139.807	109.629
87.1801	147.851	108.834	77.4446	110.544	134.532	179.524	48.036	-18.0538	85.0379	12.1394	23.1052	100.195	211.488
119.757	165.44	124.975	80.6381	106.036	132.039	189.946	-25.7382	-24.6525	80.6545	24.0467	19.2127	74.9755	126.967
125.891	151.683	98.6035	147.813	112.302	128.362		-3.88264	-0.38792	91.0786	28.9601	19.1708	73.7036	133.959
187.195	133.931	126.003	175.163	114.163	113.392		-17.8147	38.9493	31.2752	7.34703	-37.8916	49.6453	108.735
178.099	131.258	151.573	160.991	108.697	220.483		-16.66	12.9724	43.2733	34.0076	-42.2911	51.799	115.422
193.091	54.621	155.983	153.609	106.429	220.579		-17.7653	14.5243	72.3366	48.4788	-26.7517	58.499	80.0514
177.988	71.0032	127.032	142.319	49.2699	243.263		3.56466	48.6169	93.0578	48.9144	-27.4672	142.964	55.4014
166.566	80.3514	127.394	168.61	45.0397	150.281		-12.6229	55.1327	134.261	27.9091	-17.518	87.0757	113.293
136.359	44.1028	93.254	145.622	36.1101	157.245		-6.24468	61.1746	206.258	36.1339	-112.768	95.2943	100.009
183.573	202.278	181.177	133.75	45.4983	99.4708		-0.0655896	74.1436	70.565	-10.3191	-114.717	160.39	90.983
158.094	213.405	176.525	113.476	7.82547	146.213		32.2464	97.3263	85.9664	-147.187	-108.105	156.573
190.741		168.881	15.1455	0.0575785	184.133		113.722	61.671	85.376	-130.985	-78.9532	112.569
161.498		128.182	53.2594	-28.628	161.212		99.1417	34.9284	82.6427	-119.443	-74.4627	153.258
167.256		141.802	49.6858	38.8026	167.834		110.971	24.5524	80.0055	-100.522	-60.3912	116.865
227.016		115.978	74.1137	31.3234			92.3996	23.7882	75.7846	-106.222	-52.2785	142.588
155.496		151.278	57.9957	193.784			76.6943	29.7741	119.178	-112.263		135.203
91.6272		119.549	35.4291	166.267			42.1641	18.7129	95.4039	-90.1637		181.91
103.784		130.051	165.437	187.81				34.1538	85.2204	-41.0736		151.705
43.6798		103.426	157.01	199.912				46.1323	101.788	-48.3188		158.067
141.083		79.1646	196.417	213.902				66.0022	123.8	-29.3881		121.489
98.1557		25.2538	204.755	139.138				75.6159	99.7084	-36.4143		56.0368
138.304		64.6892	197.334	142.067				64.0162	98.4675	-61.8393		59.0614
102.518		130.508	203.135	130.679				70.3634	127.658	-53.6261		49.3242
82.9776		123.834	158.599	163.459				-11.1234	80.1587	-64.8079		179.346
97.3628		104.597	147.847	139.143				-0.127326	77.1568	35.6702		134.977
141.03		93.8702	125.126	146.589				15.7463	63.7741	81.876		118.624
130.4		56.4182	114.757	140.407				28.6769	78.6645	47.5216		185.677
		45.1498	111.61	138.384				37.4513	80.9289	28.9438		155.465
		35.2391	133.362	145.197				27.8242	55.8736	18.4405		176.638
		49.8892	138.98	158.187				33.8116	66.1284	36.9895		102.29
		58.4076	143.248	119.756				37.8323	48.6838			137.204
		52.6096	156.432	119.808				33.4114	63.7966			220.357
		38.1576	183.004	128.625					28.6885			231.536
		8.08821	197.461	110.918					51.4104			81.3646
		151.966	194.315	113.847					70.0068			85.612
		102.543	194.95	141.976					72.5163			115.702
		127.466	192.407						68.2334			119.006
		185.219	175.014						65.4585			150.26
		243.211	165.103						37.3713			142.238
		183.088	149.058						73.4064			188.439
									60.5813			111.576
									47.3068			105.909
									120.391			103.93
									114.938			114.795
									119.274			102.152
									94.2559			149.463
									126.846			128.748
									105.508			163.233
									116.121			92.1751
									127.021			43.2703
									124.767			41.966
									112.018			47.3204
									87.5826			127.165
									98.8467			171.65
									93.7794			68.4991
									140.909			29.7656
									134.065			147.666
									79.2633			131.48
									7.97515			107.477
									0.888279			71.9481
									38.944			28.1136
									67.841			146.795
									71.1046			148.833
									52.9489			145.65
									35.8123			91.5562
									30.2388			54.6823
									54.7204			-7.5325
									16.3434			54.2295
									-10.9035			56.3397
									17.8648			5.41929
									-40.4126			12.3408
									-24.2405			12.6987
									36.3105			37.1429
									19.4016			57.7749
									41.2153			65.4317
									75.2493			78.9569
									84.7082			74.3674
									83.9994			150.16
									88.5739			162.913
									29.424			160.427
									19.4992			162.129
									30.1443			113.313
									47.9106			91.7029
									49.0379			183.047
									30.6521			223.152
									42.7396			181.998
									42.4479			147.076
									41.6195
									46.9783
									59.0582
									60.5199
									55.754
									-30.3437
									-12.5374
									37.0298
									-2.39467
									14.5318
									9.32636
									-4.09663
									5.57092
									12.8587
									17.8912
									9.26483
									-82.5323
									-96.1983
									-85.2539
									-106.337
									-73.0291
									-51.0486
									-46.9498
									23.7764
									9.46107
									38.307
									21.7432
									17.0308
									7.44177
									-4.42923
									-0.328555
									26.2518
									-23.5178
									-42.383
									-47.8904
									-57.2793
									-49.7865
									-14.3307
									-34.8561
									74.2428
									54.4173
									30.8284
									46.6659
									73.7242
									50.1394
									36.8055
									64.461
									59.9286
									51.803
									7.26611
									44.0196
									51.842
									51.7444
									48.664
									36.7194
									35.3955
									62.1321
									58.53
									40.5359
									46.5789
									57.6959
									53.5375
									31.5541
									16.668
									30.739
									42.945
									36.8694
									53.9259
									50.8868
									7.08855
									-2.3923
									-5.20217
									5.13734
									9.34843
									2.30479
									3.31683
									-4.1093
									-7.8249
									-8.43722
									-0.340049
									-11.9602
									69.5206
									55.2231
									54.6711
									45.1682
									25.244
									26.4133
									42.9076
									34.4263
									33.7417
									29.2627
									27.2295
									66.7012
									114.65
									69.5918
									38.847
									13.2011
									149.847
									103.673
									98.3573
									95.5291
									74.3599
									37.2341
									22.4056
									32.7838
									35.9789
									54.7574
									53.432
									43.5565
									47.1558
									38.7769
									22.1944
									21.0129
									48.6913
									51.1568
									67.1102

## Sheet: beta
anterior and posterior cingulate	superior frontal	middle frontal	orbitofrontal	inferior frontal	precentral	postcentral	isthmus cingulate	parietal, precuneus and supramarginal	temporal and fusiform	lingual and pericalcarine	occipital	hippocampus and amygdala	insula
184.859	7.40675	63.2232	84.9589	62.2098	156.44	232.74	119.663	211.947	146.761	58.5762	36.5914	91.7815	173.724
133.515	6.84814	60.5502	51.2422	104.985	155.535	172.465	123.898	52.0817	153.308	45.3741	34.7451	95.7933	90.3328
121.81	98.947	19.5815	72.1427	162.113	7.52806	180.221	108.761	37.058	148.838	-7.66707	62.3341	136.271	115.33
-63.8957	174.96	49.6073	50.4342	166.299	96.4795	251.925	123.671	32.5136	31.5327	4.72617	83.2621	118.926	169.255
71.6187	176.21	48.7984	53.2477	122.062	105.472	237.152	17.4917	7.28857	37.6255	5.8823	91.8234	106.079	208.361
82.0288	143.631	47.8271	223.898	112.94	136.978		60.3407	22.4251	-3.54284	-1.76123	104.299	90.52	112.624
77.7663	66.15	65.9425	221.117	163.811	148.766		59.3501	102.029	-68.8812	0.497336	43.6763	40.7102	94.4286
214.457	66.0303	144.455	143.977	180.605	315.741		36.0245	79.6335	24.5545	55.2266	5.83001	-59.7354	137.101
237.889	31.112	202.124	136.798	99.3992	289.419		54.644	59.1095	40.1524	49.2744	10.2743	13.2133	110.343
179.175	89.27	162.585	155.98	56.1849	297.693		76.9164	79.2609	95.509	53.7465	27.6756	125.578	100.188
160.714	77.7745	164.35	206.7	45.6964	226.341		82.2943	80.3272	131.88	41.7904	20.2276	78.1997	74.788
170.953	18.2618	108.451	178.236	35.5005	211.252		82.4862	79.0725	179.944	80.9406	-43.6079	144.924	79.6472
263.455	276.56	196.923	153.512	-3.08834	208.636		77.0529	91.1035	39.6209	35.6422	-53.0598	226.686	149.198
201.731	286.727	209.01	159.604	40.4844	72.7087		87.0182	119.102	6.70437	-78.6488	-40.0079	244.205
203.519		168.499	14.0202	-32.9986	141.95		163.474	110.295	40.5179	-94.5274	-5.79902	223.178
201.835		151.706	90.3584	-55.2919	179.825		163.743	96.9561	-17.2447	-85.3436	-11.4179	137.489
162.951		137.346	-4.32101	72.5455	224.258		152.313	74.7749	196.498	-60.1773	11.297	120.138
220.539		134.331	31.3699	65.7886			160.185	76.4512	219.711	-17.8209	17.9263	218.64
184.03		150.907	-20.5203	238.642			143.214	66.7968	258.298	-29.6318		240.034
101.905		128.939	-7.83699	209.432			74.0843	92.0128	227.672	-40.639		252.306
114.175		136.088	289.819	321.741				96.7368	182.629	-34.1405		221.833
39.6871		146.032	239.357	299.936				99.8141	203.728	-19.8728		238.106
155.298		62.0426	244.973	300.218				109.259	275.485	-5.14065		226.962
91.3029		27.9998	269.256	180.619				107.149	158.734	-0.400193		141.275
176.82		64.3233	297.369	185.079				116.477	180.217	-8.20909		66.7604
108.773		165.549	299.962	180.373				111.66	216.644	12.1801		54.2488
59.8438		130.416	200.616	181.535				57.4595	110.691	7.86044		177.99
95.1225		104.111	239.726	209.511				69.0593	135.781	73.3001		194.078
203.161		90.1333	211.989	260.786				66.8459	87.2602	97.6187		154.237
208.411		89.9154	188.608	263.009				68.7321	88.292	74.887		217.669
		115.502	200.194	250.812				71.1992	63.8169	53.045		179.219
		84.7334	193.358	239.051				61.8692	53.3962	51.5193		194.144
		12.3707	199.622	242.719				62.4631	56.6962	98.1276		128.225
		-1.20062	189.455	225.465				105.313	45.8663			143.198
		6.15811	193.708	172.886				109.899	75.3201			214.916
		-39.853	219.164	181.866					39.864			255.509
		-35.8652	228.071	157.229					69.1781			85.2881
		230.839	221.274	152.228					125.188			96.9737
		209.572	228.706	193.665					69.4737			154.066
		199.828	215.933						63.7837			154.867
		231.497	210.526						25.8431			207.737
		247.454	197.221						22.8842			177.622
		237.606	190.864						64.7448			255.587
									58.7743			140.443
									34.4354			137.579
									186.143			140.28
									189.075			169.851
									179.816			169.239
									159.977			219.928
									213.554			178.452
									144.962			230.548
									171.661			154.392
									217.853			36.4005
									227.399			65.2327
									194.366			139.405
									190.984			165.378
									185.468			198.287
									170.457			132.235
									227.212			97.4767
									204.602			187.256
									137.402			208.249
									4.04474			186.579
									1.65273			125.772
									24.5238			77.6228
									90.3815			230.325
									93.8245			221.385
									85.3011			240.655
									68.5403			189.03
									53.0607			135.264
									145.463			40.837
									162.707			120.289
									150.36			115.296
									142.52			67.0851
									123.226			52.4819
									167.066			31.9642
									70.1735			59.3168
									76.153			65.4571
									118.938			113.028
									186.045			132.13
									171.19			154.762
									140.781			185.987
									158.749			196.066
									49.3404			164.131
									68.263			177.413
									83.4893			141.898
									96.6705			133.77
									100.047			197.04
									94.884			255.323
									99.633			220.043
									123.498			228.537
									132.171
									142.499
									113.355
									114.137
									139.84
									55.4907
									24.6915
									89.8186
									37.7881
									44.8325
									58.8479
									93.4997
									91.845
									59.9808
									81.782
									63.5406
									-33.6042
									-98.7581
									-107.638
									-149.893
									-53.7838
									-34.3622
									-34.3275
									47.3926
									68.8563
									91.5962
									35.3526
									44.7374
									27.0371
									13.1426
									25.0808
									84.6159
									31.2452
									3.13553
									-10.6815
									-15.1671
									-4.80919
									-9.84442
									12.9373
									114.573
									98.5391
									69.4692
									70.4728
									133.458
									154.862
									179.875
									175.713
									148.553
									138.998
									83.4563
									123.708
									121.234
									100.533
									100.703
									100.703
									102.964
									170.295
									174.378
									172.413
									135.48
									173.915
									130.383
									131.719
									108.055
									111.12
									129.818
									113.404
									155.909
									113.393
									64.7146
									55.0628
									54.7575
									69.6737
									68.5175
									36.2476
									38.6708
									19.7237
									23.1414
									19.6022
									30.7483
									17.8926
									135.853
									140.049
									152.867
									170.625
									136.457
									161.476
									175.941
									175.513
									173.235
									145.994
									150.375
									92.0006
									119.188
									114.183
									123.581
									88.0367
									197.072
									179.441
									155.481
									162.624
									129.083
									69.394
									55.2721
									64.8728
									60.1963
									81.32
									86.1872
									76.8942
									73.781
									60.9292
									51.2322
									68.4746
									88.5068
									83.4912
									107.33

## Sheet: low gamma
anterior and posterior cingulate	superior frontal	middle frontal	orbitofrontal	inferior frontal	precentral	postcentral	isthmus cingulate	parietal, precuneus and supramarginal	temporal and fusiform	lingual and pericalcarine	occipital	hippocampus and amygdala	insula
14.6851	-297.271	-295.833	-127.788	-195.795	-39.4347	255.432	102.039	124.829	25.7178	51.7474	30.224	-38.8168	89.5386
-174.109	-246.148	-258.77	-209.784	17.3109	-62.8856	111.175	91.7923	58.7629	23.7381	53.4099	22.5982	-27.5618	41.8317
-168.393	-213.352	-444.285	-154.564	37.5892	-11.991	139.719	67.55	29.5761	27.2848	-25.2691	62.5524	113.865	57.2137
-363.029	46.9735	-205.085	-225.642	57.8133	79.0839	176.209	91.855	19.7917	-116.482	18.4407	88.9748	-26.1442	167.232
-227.834	108.136	-272.922	-271.615	7.84086	88.7385	168.713	43.487	-13.0281	-116.991	22.5132	62.938	-23.8318	122.089
-306.175	7.11267	-166.799	162.369	-21.9775	82.907		64.2071	-6.06484	-164.043	9.55196	92.2065	-38.4529	47.5213
-161.238	77.5167	-226.306	154.36	72.6358	102.955		93.2395	63.3281	-163.286	25.7588	54.5399	-53.6465	31.2923
72.9632	52.8244	-99.1248	38.3417	33.1868	366.48		27.471	73.8062	-106.932	50.5118	37.7346	-145.658	76.3179
71.6752	-188.326	87.8112	25.4101	-0.846186	321.206		58.5223	37.844	-114.874	52.551	34.4824	-64.615	78.821
-46.119	-181.971	61.8093	46.4713	-171.733	321.445		88.2936	46.0424	-9.06968	54.1427	40.1866	44.1061	91.4421
-108.553	25.9787	56.7484	128.656	-131.613	241.379		89.587	38.0292	23.953	49.4205	30.9162	-55.1991	17.669
78.0372	-29.0422	33.67	84.97	-149.176	212.029		88.1878	44.9824	83.8485	113	70.7645	49.9369	21.2561
160.493	207.673	101.115	46.6284	-164.985	164.312		63.3076	55.248	-99.9333	67.2118	62.6172	177.657	113.383
137.416	174.852	102.712	71.165	-160.941	51.403		94.4493	72.9563	-105.002	53.4202	72.0984	213.146
109.903		22.4088	-177.501	-227.749	102.035		125.559	52.0695	-61.8415	27.9351	85.9405	184.388
145.792		11.6587	-77.4888	-277.891	123.492		157.912	79.325	-149.745	36.4781	60.7528	126.621
72.6826		38.4817	-257.969	-139.531	178.869		104.799	69.0671	174.67	40.0383	72.7516	88.7994
124.592		29.8157	-84.553	-51.5877			116.87	45.1371	199.103	81.1083	106.265	163.944
119.582		62.4902	-174.195	139.539			111.211	53.5134	212.197	66.4944		184.767
62.9166		70.6946	-208.068	139.974			49.2667	69.0115	179.822	-3.30324		224.081
-122.985		45.8622	191.034	187.205				67.6853	149.42	-30.9095		221.709
-128.439		124.975	139.893	168.163				81.4015	136.229	-9.98935		238.903
76.9149		-193.638	116.972	163.046				69.8792	226.921	11.9515		158.821
45.7088		-197.591	129.953	65.382				87.9381	91.1487	28.8834		173.386
-8.6239		-199.894	197.588	86.6867				64.0721	102.638	63.4529		-22.8643
-75.1706		-48.141	206.039	78.7484				64.7633	120.414	65.2059		-37.8223
-84.7264		-96.8536	121.926	106.229				58.349	73.1456	68.3276		41.4707
-111.383		-112.067	168.391	131.867				60.4141	69.9248	92.2646		163.571
154.313		-76.1814	120.289	162.607				55.3654	12.2333	86.2919		110.349
145.632		-204.364	103.166	146.461				33.5644	-30.83	63.2846		177.401
		-140.733	115.972	121.8				34.4879	2.91937	59.7978		158.753
		-157.306	100.549	114.02				37.2661	-4.67917	47.8014		176.616
		-244.579	88.9996	129.056				47.6275	37.7761	75.2469		131.09
		-312.61	135.438	97.9013				103.454	-20.8445			98.3793
		-230.892	140.62	121.729				86.3462	72.3751			163.636
		-274.766	152.049	117.474					-18.1473			231.546
		-248.799	150.001	103.396					91.4318			77.5031
		161.479	141.972	82.3624					19.859			41.3797
		145.67	156.906	72.2593					46.6911			86.2469
		137.707	134.456						49.1369			181.885
		150.909	91.0437						-101.756			173.402
		136.716	96.4378						-99.5237			206.627
		160.009	141.077						-48.4868			226.773
									-42.6224			135.972
									-46.5238			98.4839
									106.331			75.773
									101.099			103.007
									78.3064			84.3842
									62.7909			161.557
									68.4441			168.042
									119.655			184.656
									126.607			95.997
									142.693			-36.0596
									143.487			-13.992
									121.924			114.943
									160.14			174.197
									147.166			189.053
									112.893			126.598
									119.743			120.03
									83.2362			151.735
									83.8784			212.034
									-19.4521			195.359
									-15.7759			159.166
									15.3285			108.057
									57.931			178.252
									40.465			177.389
									29.3033			208.881
									27.4737			191.924
									26.3561			140.123
									174.562			90.2892
									202.466			106.662
									252.196			94.2114
									220.158			63.0636
									186.476			55.8107
									241.241			44.0092
									68.9611			19.4066
									90.0624			12.6737
									140.167			63.3837
									172.638			84.4824
									148.316			121.352
									132.25			147.527
									120.328			170.284
									55.7373			88.3703
									80.1223			113.003
									88.7424			103.907
									81.3367			103.863
									82.7674			118.037
									88.8519			140.109
									86.147			125.755
									138.448			150.455
									152.301
									132.393
									88.2833
									70.1757
									114.643
									48.2185
									1.60039
									28.1406
									2.60512
									6.04493
									16.3736
									24.7711
									27.8753
									50.9779
									80.1386
									70.7051
									13.1611
									-50.252
									-78.7661
									-116.183
									-44.8109
									-44.5602
									-44.3698
									54.9573
									57.4421
									57.3452
									5.86111
									7.35497
									-7.29831
									-20.4663
									-7.41342
									64.2713
									25.7966
									-4.4091
									-25.3542
									-20.6341
									-14.7789
									-24.1311
									-7.12334
									101.419
									98.5294
									102.909
									106.819
									135.97
									169.408
									171.857
									136.805
									135.121
									109.159
									82.7209
									107.755
									107.112
									73.9435
									69.9985
									70.3376
									72.0574
									177.863
									182.541
									194.922
									147.4
									185.923
									120.823
									123.729
									105.75
									108.681
									125.108
									108.863
									139.845
									78.4875
									43.8201
									33.2141
									37.8053
									48.3496
									57.247
									15.5349
									31.1595
									27.0811
									25.5238
									31.8939
									27.0607
									29.8316
									86.0446
									109.42
									134.294
									169.475
									172.19
									195.572
									222.716
									229.683
									216.173
									138.175
									174.821
									20.4607
									41.128
									77.5051
									146.469
									113.855
									85.8082
									84.4095
									88.7349
									77.9302
									52.3021
									20.0665
									4.33216
									7.56352
									19.8452
									28.3015
									60.9775
									48.8151
									51.1927
									50.7749
									50.8443
									57.5933
									60.8341
									38.1516
									40.7194

## Sheet: upper gamma
anterior and posterior cingulate	superior frontal	middle frontal	orbitofrontal	inferior frontal	precentral	postcentral	isthmus cingulate	parietal, precuneus and supramarginal	temporal and fusiform	lingual and pericalcarine	occipital	hippocampus and amygdala	insula
-21.4505	-196.719	-248.546	-127.026	-286.063	-51.2767	94.9549	23.5333	14.1378	-76.2461	3.14651	-6.37329	-147.787	-4.34395
-91.3723	-66.1663	-222.27	-305.41	-75.9142	-61.3259	14.1021	14.0999	18.9929	-72.6199	-8.03313	-12.1066	-88.4457	-3.38826
-171.931	-93.2139	-276.196	-288.492	-50.4388	-99.2636	32.1222	1.08483	-2.08021	-73.6288	-45.2643	5.47033	20.9287	-5.92239
-244.678	-24.99	-205.186	-315.681	-48.6584	15.146	94.5006	4.10232	-18.4452	-185.857	-12.1285	30.1383	-18.7218	22.7127
-208.132	30.0489	-201.312	-304.309	-88.5464	7.25003	101.007	7.88425	-41.2682	-238.098	-45.0427	9.89899	-67.4684	40.2346
-213.539	-29.0987	-169.799	35.9462	-134.159	7.15449		19.9941	-29.7978	-246.106	-62.1447	11.7731	-76.2018	5.98372
-87.067	-5.36271	-96.8911	44.1265	-19.5671	12.117		43.3044	7.28273	-195.323	-48.1039	12.5912	-131.969	-3.73148
-44.9955	25.7321	-51.9723	-86.3403	-50.0614	222.067		-21.4023	22.3849	-150.173	-17.2403	25.9481	-214.486	9.84736
-19.5539	-341.715	-9.7883	-95.1638	-26.0706	148.636		4.6266	10.133	-133.257	-15.9963	19.9203	-109.682	3.75561
-23.2908	-271.501	-49.682	-72.8853	-250.163	179.72		-0.431126	-4.91119	-66.0586	-4.81602	13.394	-95.0339	50.5365
-50.092	59.1592	-38.5297	1.26148	-178.027	114.638		33.5867	-9.55503	-115.416	17.7382	3.17252	-172.699	-12.4583
-14.3945	55.485	-60.797	-39.2383	-301.168	113.632		21.2052	-8.19291	-98.0022	30.8164	45.8168	-10.2976	-9.34897
31.4525	-0.653235	-1.40801	-66.1149	-309.298	54.511		12.4898	-1.27323	-223.675	-7.26616	33.4391	40.431	12.3105
1.97499	-97.416	5.95055	-41.9414	-301.128	7.49026		32.3248	7.48646	-190.766	52.3984	41.7901	47.7963
-13.7642		-19.6264	-198.183	-287.967	26.8255		-2.42692	-12.0306	-162.454	44.548	42.0555	42.9468
1.59194		-63.006	-256.032	-341.006	42.2252		-4.88417	-9.1684	-233.964	42.7927	15.2002	3.06816
-35.6052		-39.0604	-331.185	-253.814	100.105		-41.6692	-0.660259	119.776	28.7153	24.396	-2.11104
27.5014		-73.3834	19.5753	-54.4978			21.302	4.70031	80.5357	39.2771	22.7596	111.1
19.4363		-20.6328	-39.6861	-9.04414			20.9957	-8.51425	93.0569	28.9115		115.319
108.32		-19.4857	-275.486	-8.16958			5.93478	10.8763	36.8227	-14.3225		20.6165
-256.863		-7.86255	40.7532	41.5535				35.099	18.1474	-57.7064		64.0577
-192.905		33.9254	10.9157	28.9175				34.781	5.51345	-51.2595		107.689
156.017		-330.772	-9.97697	30.1093				26.343	78.6431	-35.0495		-4.1714
104.458		-301.205	-14.6776	8.34652				29.1923	-40.171	-54.0808		71.5985
-91.209		-260.364	41.0562	16.7438				-18.2593	5.81082	20.0772		-132.181
-206.264		-113.1	52.0823	5.59711				-4.17723	2.10829	27.9665		-106.454
-161.556		-142.55	20.194	4.93682				12.7592	209.559	36.2068		-46.2679
-208.052		-283.978	45.06	47.5991				17.4038	182.57	0.176024		81.2375
33.6506		-66.133	25.799	99.6052				11.867	-60.3152	-22.8535		-32.3377
34.6345		-347.075	10.2964	110.859				0.728535	-130.311	-17.5283		-24.8008
		-247.915	14.2014	96.7835				-19.7714	34.0147	-6.27419		-46.825
		-255.076	25.0321	71.5571				3.40142	44.3319	-3.04184		204.279
		-321.305	31.0327	55.5694				3.76191	101.228	12.7079		218.417
		-362.285	32.4509	51.0818				39.2846	-62.5436			-42.7248
		-241.519	35.9493	9.21431				19.6249	115.943			59.2969
		-453.467	35.8981	7.56516					39.1853			91.8819
		-302.679	31.9935	5.08963					131.406			100.842
		47.171	29.7793	-14.2149					-1.27945			-19.9178
		52.253	30.8552	-15.6251					103.985			10.0884
		35.1728	23.9951						107.632			94.7581
		-21.5186	-20.4186						-168.214			91.0235
		-27.3808	-15.1631						-134.762			111.744
		-4.43159	17.6961						-133.737			87.035
									-75.6229			62.3213
									-97.5163			14.091
									26.3633			-14.8713
									29.234			-1.19031
									11.5024			-20.4667
									-10.4617			47.9574
									-126.002			37.9184
									51.062			28.4866
									40.5896			16.34
									38.4688			-101.976
									29.0654			-73.0266
									13.0584			-20.3751
									47.4052			85.1798
									42.4407			85.8845
									20.6668			77.2438
									6.05419			42.0523
									-10.4152			52.7544
									-4.89498			86.9154
									-18.5391			83.8966
									-24.9195			63.1495
									-7.73978			34.9472
									-20.8133			71.2281
									-29.4986			63.8246
									-47.2926			61.133
									-43.5154			63.2462
									-2.74126			41.8685
									87.0416			85.4438
									93.5615			80.9601
									119.459			55.5776
									127.358			6.32658
									96.3467			17.1279
									101.081			2.96158
									11.1431			-15.7402
									26.946			-17.7368
									66.9351			11.8808
									69.075			14.2113
									55.0798			28.1488
									36.2803			69.0784
									25.5825			54.734
									9.51201			55.5833
									22.2385			69.5172
									27.4219			52.5044
									27.7897			32.0371
									8.48858			56.2191
									28.7397			16.1692
									24.3584			34.0264
									40.1198			47.2267
									57.8669
									40.6722
									22.1134
									4.21616
									9.31227
									36.0732
									-1.11141
									-12.1203
									-25.2136
									-28.3571
									-24.835
									-41.589
									-16.9978
									5.58966
									36.2494
									26.4478
									10.1964
									-26.7857
									-38.9562
									-59.7059
									-46.3747
									-60.5009
									-59.3181
									38.0173
									19.0049
									0.446098
									-24.4349
									-30.7693
									-34.3037
									-48.092
									-36.555
									28.2305
									2.0622
									-7.3749
									-27.1764
									-23.1098
									-23.6824
									-34.5002
									-36.3075
									48.718
									60.4285
									63.4006
									89.7435
									64.6079
									71.4705
									41.8065
									43.6538
									64.8496
									59.0791
									37.8099
									30.1919
									33.6931
									4.88846
									-2.18434
									2.734
									4.2835
									56.8658
									56.1365
									64.0155
									46.3615
									66.7522
									32.0621
									30.7597
									24.7386
									22.6274
									27.2905
									21.0981
									20.3912
									18.0399
									4.47924
									0.602996
									-3.25535
									4.48554
									6.51724
									-17.4411
									-1.24817
									3.38428
									2.44915
									6.42881
									-0.883629
									-4.49339
									9.45008
									25.5204
									48.7099
									63.8778
									79.8942
									89.1981
									102.231
									94.6978
									72.7892
									19.3502
									58.5049
									-26.7423
									-18.7506
									24.7505
									58.5533
									43.5505
									-39.1868
									-41.4402
									-26.4989
									-21.3091
									-60.7099
									-75.2184
									-85.955
									-76.2549
									-40.1988
									-16.3856
									2.5384
									0.931882
									3.50619
									4.03924
									6.5831
									9.10979
									6.0419
									-24.1387
									-29.5898
